# Supplementary material for: Relative benefit-risk comparing diclofenac to other traditional non-steroidal anti-inflammatory drugs and cyclooxygenase-2 inhibitors in patients with osteoarthritis or rheumatoid arthritis: a network meta-analysis
Source: Arthritis Res Ther. 2015 Mar 19;17(1):66. doi: 10.1186/s13075-015-0554-0 (PMC4411793; doi:10.1186/s13075-015-0554-0)
Supplement: Additional file 2: — Input data. [file 13075_2015_554_MOESM2_ESM.xlsx]

## Sheet: Pain VAS 6 weeks
	PBO		CEL200		NAP1000		ETO30		IBU2400		ACE4000		DCF150
References	mean	SE	mean	SE	mean	SE	mean	SE	mean	SE	mean	SE	mean	SE
Zhao 1999/Bensen 1999	-18.6	(1.93)	-29.3	(1.96)	-29.1	(1.95)
		(.00)	[100:-17.60]	(1.93)		(.00)				(.00)		(.00)		(.00)
		(.00)	[400:-26.80]	(1.93)		(.00)				(.00)		(.00)		(.00)
Kivitz 2001	-13.2	(1.86)	-25.1	(1.91)	-24.8	(1.91)
		(.00)	[100:-21.50]	(1.87)		(.00)				(.00)		(.00)		(.00)
		(.00)	[400:-23.90]	(1.88)		(.00)				(.00)		(.00)		(.00)
Williams 2000	-14	(1.81)	-27.3	(1.81)
		(.00)	-27.3	(1.84)						(.00)		(.00)		(.00)
Williams 2001	-15	(1.76)	-21.2	(1.77)
		(.00)	-23.5	(1.81)						(.00)		(.00)		(.00)
Essex 2012	-33.5	(4.20)	-36.2	(2.70)	-38	(2.50)
Bingham 2007-1	-13.3	(2.30)	-24.7	(1.50)			-27.2	(1.90)
Bingham 2007-2	-16.3	(2.40)	-27.1	(1.70)			-27.7	(1.60)
Pincus 2004-a	-4.8	(1.66)	-10.4	(1.54)							-8.4	(1.52)
Pincus 2004-b	-4.6	(1.49)	-13.5	(1.36)							-8.4	(1.31)
McKenna 2001a	-23.1	(1.98)	-34.9	(1.99)									-36.8	(2.03)
Gibofsky 2003	-21.2	(2.88)	-34	(2.06)
Tannenbaum 2004	-18.5	(1.76)	-25	(1.25)
Smugar 2006-1	-17.6	(1.90)	-33	(1.00)
Smugar 2006-2	-16.7	(1.80)	-30.8	(1.00)
Schnitzer 2011a	-23.3	(1.35)	-32.6	(1.34)
Sheldon 2005	-18.8	(1.41)	-26.6	(1.39)
DeLemos 2011	-23.76	(1.94)	-32.18	(1.93)
Fleischmann 2005	-19.7	(1.81)	-25.5	(1.30)
Lehmann 2005	-20.4	(1.33)	-26.7	(1.34)
McKenna 2001b	-25	(3.62)	-39	(3.62)
Hochberg 2011/Cryer 2011-1	-32.1	(2.47)	-40.5	(1.77)
Hochberg 2011/Cryer 2011-2	-35.2	(2.49)	-39.2	(1.76)
Boswell 2008-a	-16.9	(1.90)	-19.6	(2.00)
Boswell 2008-b	-24.4	(2.10)	-28.1	(1.90)
Birbara2006-1	-19.24	(5.90)	-27.3	(4.50)
Birbara2006-2	-20.95	(6.10)	-28.51	(4.70)
Leung 2002	-16.9	(3.10)			-25.1	(1.90)	[60:-25.70]	(1.80)
Baerwald 2010	-15.8	(1.56)			-26.7	(2.14)
Schnitzer 2005a	-26	(2.69)			-37.9	(2.54)
Schnitzer 2010	-23	(1.68)			-35.8	(1.81)
Schnitzer 2011b	-19	(1.72)			-30.9	(1.72)
Gibofsky 2007	-16	(2.11)			-30.2	(2.10)
Altman 1998	-30	(2.25)			-29	(2.30)
Lohmander 2005/Svensson 2006	-5.8	(2.63)			-14.7	(1.37)
Makarowski 2002	-16	(2.54)			-26.1	(2.53)
Kivitz 2002	-23.92	(1.94)			-31.84	(1.93)
Gottesdiener 2002/Curtis 2005	-11.3	(3.13)					-26.5	(2.30)
		(.00)					[60:-32.60]	(2.40)		(.00)		(.00)		(.00)
		(.00)					[90:-30.10]	(2.20)		(.00)		(.00)		(.00)
Wiesenhutter 2005	-18.2	(2.20)					-27.9	(1.60)	-25.9	(1.50)
Puopolo 2007	-17.8	(2.60)					-30	(2.10)	-24.4	(2.00)
Ghosh 2007	-8.2	(1.20)					[90:-46.90]	(1.80)					[75:-39.60]	(1.90)
Day 2000	-18.92	(2.45)							-33.55	(1.38)
Davies 1999	-5.7	(4.05)							-16.2	(3.92)
Saag 2000	-15.1	(2.90)							-27.4	(1.62)
Haghighi 2005	-7.7	(6.40)							[1200:-43.20]	(5.88)
Schnitzer 2004b	-16.8	(2.80)											-33.4	(2.85)
Sangdee 2002	-22.86	(4.02)											[75:-32.99]	(3.94)
Bocanegra 1998	-13	(3.19)											-28.7	(2.48)
Biegert 2004	-5	(3.59)											[100:-23.00]	(3.05)
Sandelin 1997	-21	(3.09)											[100:-22.00]	(3.11)
Schnitzer 2005c-1	-19	(2.80)											-33.1	(2.85)
Schnitzer 2005c-2	-18.6	(2.77)											-24.6	(2.88)
Sowers 2005			-13.2	(1.90)	-12.8	(2.00)
Geba 2002			-28.6	(2.35)							-24.9	(2.35)
Schnitzer 2005b			-29.6	(2.00)							-24.6	(1.80)
Dahlberg 2009			-12	(1.28)									[100:-13.00]	(1.28)
Emery 2008			[100:-20.00]	(2.84)									-35	(3.18)
Reginster 2007					-30.4	(1.90)	[60:-30.40]	(2.00)
Williams 1993					[750:-9.09]	(3.14)					[2600:-1.00]	(2.79)
Zacher 2003							[60:-34.10]	(1.80)					-31.8	(1.60)
Values between square brackets refer to the data input for other dosages. For example [750] refers to the data input for 750 mg/day

## Sheet: Pain VAS 12 weeks
	PBO		CEL200		NAP1000		ETO30		IBU2400		ACE4000		DCF150
References	mean	SE	mean	SE	mean	SE	mean	SE	mean	SE	mean	SE	mean	SE
Simon 1999/Zhao 2000	-9.3	(2.00)	-16.9	(1.70)	-16.9	(1.80)
		(.00)	[400:-20.70]	(1.90)		(.00)		(.00)		(.00)				(.00)
		(.00)	[800:-18.10]	(2.00)		(.00)		(.00)		(.00)				(.00)
Zhao 1999/Bensen 1999	-17	(1.78)	-27	(1.81)	-25	(1.80)
		(.00)	[100:-15.60]	(1.78)		(.00)		(.00)		(.00)				(.00)
		(.00)	[400:-24.80]	(1.78)		(.00)		(.00)		(.00)				(.00)
Kivitz 2001	-11.1	(1.72)	-23.3	(1.76)	-22.3	(1.76)
		(.00)	[100:-19.00]	(1.73)		(.00)		(.00)		(.00)				(.00)
		(.00)	[400:-19.30]	(1.74)		(.00)		(.00)		(.00)				(.00)
Bingham 2007-1	-15.7	(2.30)	-25	(1.80)			-28.9	(1.70)
Bingham 2007-2	-16.4	(2.60)	-28	(1.80)			-27.7	(1.80)
Tannenbaum 2004	-19.8	(1.67)	-25.2	(1.13)
Schnitzer 2011a	-24.4	(1.24)	-33.6	(1.24)
Sheldon 2005	-18.1	(1.31)	-24.1	(1.33)
DeLemos 2011	-18.98	(1.78)	-26	(1.80)
Fleischmann 2005	-21.3	(1.73)	-27.4	(1.32)
Lehmann 2005	-21.4	(1.16)	-26.6	(1.15)
Hochberg 2011-1	-35.6	(2.64)	-41.8	(1.85)
Hochberg 2011-2	-38.4	(2.67)	-42.9	(1.85)
Boswell 2008-b	-21.7	(1.70)	-28	(1.80)
Leung 2002	-15.33	(2.74)			-25.32	(1.44)	[60:-25.76]	(1.44)
Reginster 2007	-15.31	(2.01)			-28.57	(1.07)	[60:-27.94]	(1.07)
Baerwald 2010	-17.97	(1.68)			-24.31	(2.23)
Schnitzer 2010	-24.08	(1.84)			-36.51	(1.81)
Schnitzer 2011b	-20.4	(1.62)			-29.5	(1.62)
Gibofsky 2007	-14.9	(2.24)			-30.8	(2.22)
Makarowski 2002	-15.2	(2.34)			-22	(2.33)
Bensen 2002	-9.9	(1.70)			-25.5	(1.69)
Kivitz 2002	-25.97	(2.07)			-31.83	(2.08)
Geusens 2004	-19.3	(1.38)			-23.4	(1.42)
Greenwald 2011	-16.79	(1.84)					-23.11	(1.91)
		(.00)		(.00)		(.00)	[60:-23.10]	(1.97)		(.00)				(.00)
		(.00)		(.00)		(.00)	[90:-31.23]	(1.90)		(.00)				(.00)
Wiesenhutter 2005	-19	(2.70)					-29.8	(1.90)	-27	(2.10)
Puopolo 2007	-16.47	(2.08)					-28.14	(1.58)	-24.1	(1.58)
Case 2003	-3.06	(3.73)									-4.76	(3.09)	-10.78	(3.17)
Yocum 2000	-13.5	(2.04)											[100:-25.10]	(2.06)
Furst 2002	-14.4	(2.10)											-25.4	(2.10)
Sowers 2005			-15.2	(2.00)	-15.1	(2.10)
Dahlberg 2009			-11	(1.19)									[100:-10.00]	(1.19)
Emery 2008			-17	(3.32)									-30	(3.80)
Lister 1993-OA					[500-1500:-8.00]	(2.50)			[1200-3200:-7.84]	(2.42)			[100-200:-9.18]	(2.30)
Lister 1993-RA					[500-1500:1.80]	(2.41)			[1200-3200:-2.00]	(3.12)			[100-200:-0.84]	(2.28)
Values between square brackets refer to the data input for other dosages. For example [750] refers to the data input for 750 mg/day

## Sheet: Pain likert 6 weeks
	PBO		CEL200		NAP1000		DCF150
References	mean	SE	mean	SE	mean	SE	mean	SE
Williams 2000	-1.33	(0.28)	-3.01	(0.28)
		(0.00)	-2.65	(0.28)
Williams 2001	-1.77	(0.27)	-2.66	(0.27)
		(0.00)	-3	(0.28)
Essex 2012b	-4.7	(0.60)	-4.9	(0.40)	-5.7	(0.40)
McKenna 2001b	-2.4	(0.30)	-4	(0.28)			-4.3	(0.30)
Gibofsky 2003	-2.6	(0.40)	-4.7	(0.30)
Schnitzer 2011a	-2.09	(0.21)	-3.44	(0.21)
Makarowski 2002	-1.09	(0.39)			-3.14	(0.39)
Kivitz 2002	-2.44	(0.30)			-3.32	(0.30)
Schnitzer 2004b	-1.5	(0.44)					-3.3	(0.44)
Sangdee 2002	-3.31	(0.68)					[75:-4.90]	(0.53)
Values between square brackets refer to the data input for other dosages. For example [750] refers to the data input for 750 mg/day

## Sheet: Pain likert 12 weeks
	PBO		CEL200		NAP1000		DCF150
References	mean	SE	mean	SE	mean	SE	mean	SE
Simon 1999/Zhao 2000	-1.2	(0.28)	-3.1	(0.28)	-2.4	(0.28)
		(0.00)	[100:-2.00]	(0.28)		(0.00)
		(0.00)	[400:-2.70]	(0.28)		(0.00)
Zhao 1999/Bensen 1999	-1.44	(0.28)	-3.07	(0.28)	-2.6	(0.28)
		(0.00)	[100:-2.04]	(0.28)		(0.00)
		(0.00)	[400:-2.88]	(0.28)		(0.00)
Kivitz 2001	-0.8	(0.27)	-1.99	(0.27)	-2.52	(0.27)
		(0.00)	[100:-1.51]	(0.27)		(0.00)
		(0.00)	[400:-2.31]	(0.27)		(0.00)
Lisse 2001	-1	(0.29)	-2.7	(0.28)	-2.3	(0.27)
		(0.00)	[400:-2.40]	(0.29)		(0.00)
Tannenbaum 2004	-2.4	(0.24)	-3.1	(0.17)
Schnitzer 2011a	-2.32	(0.19)	-3.52	(0.19)
Sheldon 2005	-2.3	(0.20)	-3.4	(0.21)
Fleischmann 2005	-2.3	(0.26)	-3.5	(0.20)
Lehmann 2005	-2.5	(0.20)	-3.4	(0.18)
Makarowski 2002	-1.25	(0.36)			-2.94	(0.36)
Kivitz 2002	-2.6	(0.27)			-3.37	(0.28)
Yocum 2000	-2.2	(0.32)					[100: -4.50]	(0.32)
Values between square brackets refer to the data input for other dosages. For example [750] refers to the data input for 750 mg/day

## Sheet: Phys func VAS 6 weeks
	PBO		CEL200		NAP1000		ETO30		IBU2400		ACE4000		DCF150
References	mean	SE	mean	SE	mean	SE	mean	SE	mean	SE	mean	SE	mean	SE
Essex 2012b	-14.4	(1.70)	-16	(1.30)	-18.3	(1.30)
Bingham 2007-1	-11	(2.13)	-21.5	(1.70)			-23.3	(1.70)
Bingham 2007-2	-12	(2.48)	-22.9	(1.70)			-23.9	(1.70)
Smugar 2006-1	-16.4	(1.80)	-27.4	(1.00)
Smugar 2006-2	-11.6	(1.70)	-25.3	(1.00)
DeLemos 2011	-21.12	(1.88)	-29.77	(1.87)
Hochberg 2011/Cryer 2011-1	-28.3	(2.38)	-34.5	(1.71)
Hochberg 2011/Cryer 2011-2	-30.3	(2.40)	-33.8	(1.70)
Boswell 2008-a	-14	(2.64)	-18.1	(2.59)
Reginster 2007					-27.1	(1.80)	[60:-26.20]	(1.60)
Birbara2006-1	-16.9	(5.60)	-26.52	(4.40)
Birbara2006-2	-17.45	(5.80)	-23.71	(4.20)
Leung 2002	-13.6	(3.00)			-21.1	(1.60)	[60:-21.00]	(1.60)
Baerwald 2010	-10.4	(1.51)			-23.2	(1.99)
Schnitzer 2005a	-22.7	(2.60)			-36.2	(2.45)
Schnitzer 2010	-18.7	(1.71)			-33.3	(1.73)
Schnitzer 2011b	-13.8	(1.66)			-26.4	(1.67)
Lohmander 2005/Svensson 2006	-6.1	(2.54)			-14.9	(1.32)
Wiesenhutter 2005	-15	(2.40)					-24.8	(1.60)	-23.4	(1.90)
Puopolo 2007	-14.9	(2.40)					-25.4	(1.90)	-21.4	(1.70)
Day 2000	-8.76	(2.81)							-18.06	(1.59)
Saag 2000	-10.8	(2.60)							-22.2	(1.45)
Biegert 2004	-5	(3.12)											[100:-21.00]	(2.90)
Sowers 2005			-11.9	(1.80)	-11.3	(1.90)
Geba 2002			-24.9	(2.24)							-19.5	(2.35)
Schnitzer 2005b			-25.7	(2.30)							-20	(2.30)
Zacher 2003							[60:-31.00]	(1.70)					-27.1	(1.70)
Values between square brackets refer to the data input for other dosages. For example [750] refers to the data input for 750 mg/day

## Sheet: Phys func VAS 12 weeks
	PBO		CEL200		NAP1000		ETO30		IBU2400		ACE4000		DCF150
References	mean	SE	mean	SE	mean	SE	mean	SE	mean	SE	mean	SE	mean	SE
Bingham 2007-1	-13	(2.30)	-22.1	(1.70)			-23.9	(1.90)
Bingham 2007-2	-12.3	(2.39)	-23.7	(1.70)			-24	(1.70)
Sheldon 2005	-6.3	(.60)	-10.8	(.66)
DeLemos 2011	-17.06	(1.71)	-25.25	(1.72)
Hochberg 2011/Cryer 2011-1	-30.6	(2.20)	-36.3	(1.54)
Hochberg 2011/Cryer 2011-2	-32.3	(2.22)	-36.8	(1.54)
Boswell 2010b	-17.9	(1.77)	-24.7	(1.79)
Reginster 2007	-10.27	(2.08)			-23.7	(1.06)	[60:-22.81]	(1.06)
Leung 2002	-12.46	(2.72)			-20.73	(1.43)	[60:-20.88]	(1.43)
Baerwald 2010	-13.45	(1.64)			-21.67	(2.19)
Schnitzer 2010	-20	(1.83)			-34.07	(1.81)
Schnitzer 2011b	-14.9	(1.56)			-26.2	(1.57)
Wiesenhutter 2005	-15.1	(2.50)					-25.6	(1.90)	-24.7	(1.90)
Puopolo 2007	-13.56	(2.05)					-23.46	(1.56)	-20.09	(1.57)
Case 2003	-5.04	(2.48)									-2.46	(2.25)	-9.59	(2.37)
Sowers 2005			-14.6	(1.80)	-14.2	(1.90)
Values between square brackets refer to the data input for other dosages. For example [750] refers to the data input for 750 mg/day

## Sheet: Phys func likert 6 weeks
	PBO		CEL200		NAP1000		DCF150
References	mean	SE	mean	SE	mean	SE	mean	SE
Williams 2000	-4.2	(0.87)	-9.5	(0.87)
		(0.00)	-8.5	(0.88)
Williams 2001	-6	(0.84)	-9	(0.85)
		(0.00)	-9	(0.87)
McKenna 2001a	-8.1	(0.90)	-13.2	(0.91)			-15.1	(0.98)
Gibofsky 2003	-8.2	(1.30)	-14.7	(1.00)
Schnitzer 2011a	-6.41	(0.65)	-11.18	(0.64)
Makarowski 2002	-3.17	(1.22)			-10.4	(1.21)
Kivitz 2002	-10.7	(0.80)			-12.6	(0.80)
Values between square brackets refer to the data input for other dosages. For example [750] refers to the data input for 750 mg/day

## Sheet: Phys func likert 12 weeks
	PBO		CEL200		NAP1000		DCF150
References	mean	SE	mean	SE	mean	SE	mean	SE
Simon 1999/Zhao 2000	-3.9	(0.92)	-9.5	(0.94)	-7.8	(0.94)
		(0.00)	[100:-6.80]	(0.92)		(0.00)
		(0.00)	[400:-8.10]	(0.93)		(0.00)
Zhao 1999/Bensen 1999	-4.1	(0.92)	-9.2	(0.94)	-8.2	(0.94)
		(0.00)	[100:-6.50]	(0.92)		(0.00)
		(0.00)	[400:-7.90]	(0.93)		(0.00)
Kivitz 2001	-2.9	(0.89)	-6.7	(0.92)	-7.6	(0.92)
		(0.00)	[100:-4.80]	(0.90)		(0.00)
		(0.00)	[400:-7.00]	(0.90)		(0.00)
Lisse 2001	-2.4	(0.96)	-8.2	(0.95)	-7.2	(0.92)
		(0.00)	[400:-6.50]	(0.97)		(0.00)
Schnitzer 2011a	-7.55	(0.65)	-11.46	(0.64)
Makarowski 2002	-3.18	(1.22)			-9.63	(1.21)
Kivitz 2002	-10.7	(0.80)			-13.1	(0.80)
Yocum 2000	-7.2	(1.06)					[100:-14.90]	(1.07)
Values between square brackets refer to the data input for other dosages. For example [750] refers to the data input for 750 mg/day

## Sheet: Pat glob ass VAS 6 weeks
	PBO		CEL200		NAP1000		ETO30		IBU2400		DCF150
References	mean	SE	mean	SE	mean	SE	mean	SE	mean	SE	mean	SE
Bingham 2007-1	-13.5	(2.40)	-26.9	(1.90)			-29.9	(2.00)
Bingham 2007-2	-13.7	(2.60)	-29.7	(1.70)			-29.4	(1.80)
Tannenbaum 2004	-13.6	(1.66)	-21.2	(1.18)
Smugar 2006-1	-17.3	(1.90)	-31.8	(1.10)
Smugar 2006-2	-14.4	(1.90)	-30.5	(1.10)
Schnitzer 2011a	-11.58	(1.27)	-23.71	(1.27)
Sheldon 2005	-13.8	(1.33)	-19.5	(1.31)
DeLemos 2011	-30.6	(1.83)	-36.1	(1.82)
Fleischmann 2005	-13.4	(1.70)	-24.4	(1.23)
Boswell 2008-a	-18.2	(2.58)	-23.3	(2.53)
Hochberg 2011/Cryer 2011-1	-16.6	(2.33)	-19.9	(1.66)
Hochberg 2011/Cryer 2011-2	-21.1	(2.34)	-23.5	(1.66)
Lisse 1996	-25.6	(2.40)			-32.8	(2.10)
		(.00)			-35.2	(2.20)
Collantes 2002	-14	(1.40)			-25.1	(1.80)	[90:-24.90]	(1.50)
Leung 2002	-18.8	(3.50)			-23.1	(1.60)	[60:-26.10]	(1.90)
Matsumoto 2002	-5.8	(1.40)			-15.7	(2.00)	[90:-22.20]	(1.48)
Geusens 2004	-10.9	(1.54)			-20	(1.55)
Wiesenhutter 2005	-18.4	(2.70)					-28.8	(1.80)	-27.1	(1.60)
Puopolo 2007	-15	(2.40)					-25.5	(1.40)	-21.5	(1.70)
Day 2000	-10.02	(2.33)							-25.28	(1.32)
Saag 2000	-9.98	(3.12)							-26.21	(1.74)
Schnitzer 2004b	-12.5	(2.64)									-27.8	(2.70)
Biegert 2004	-5	(4.05)									[100:-24.00]	(3.95)
Reginster 2007					-30.2	(1.90)	[60:-29.20]	(1.80)
Values between square brackets refer to the data input for other dosages. For example [750] refers to the data input for 750 mg/day

## Sheet: Pat glob ass VAS 12 weeks
	PBO		CEL200		NAP1000		ETO30		IBU2400		DCF150
References	mean	SE	mean	SE	mean	SE	mean	SE	mean	SE	mean	SE
Bingham 2007-1	-15.2	(2.50)	-26.5	(1.90)			-31.1	(1.80)
Bingham 2007-2	-13.3	(2.80)	-27.8	(1.90)			-28.5	(1.70)
Tannenbaum 2004	-15.7	(1.67)	-22.4	(1.17)
Schnitzer 2011a	-13.98	(1.26)	-25.82	(1.26)
Sheldon 2005	-13.4	(1.30)	-19.5	(1.45)
DeLemos 2011	-32.2	(1.82)	-36.6	(1.81)
Fleischmann 2005	-16.1	(1.81)	-24.5	(1.30)
Lehmann 2005	-18.9	(1.20)	-22.9	(1.20)
Hochberg 2011/Cryer 2011-1	-14.4	(2.31)	-21.6	(1.65)
Hochberg 2011/Cryer 2011-2	-21.4	(2.33)	-25.6	(1.65)
Lisse 1996	-25.9	(3.10)			-33.1	(2.10)
		(.00)			-34.3	(2.40)		(.00)
Reginster 2007	-13.38	(2.10)			-26.46	(1.12)	[60:-26.39]	(1.11)
Collantes 2002	-14.5	(1.30)			-24.9	(2.00)	[90:-23.70]	(1.50)
Leung 2002	-16.59	(2.89)			-24.18	(1.52)	[60:-25.93]	(1.52)
Matsumoto 2002	-5.03	(1.54)			-15.3	(2.00)	[90:-22.80]	(1.40)
Geusens 2004	-10.5	(1.43)			-17.2	(1.48)
Greenwald 2011	-12.46	(1.85)					-21.33	(1.94)
		(.00)					[60:-21.67]	(1.98)
		(.00)					[90:-26.62]	(1.92)
Wiesenhutter 2005	-18.5	(2.90)					-28.7	(2.00)	-26.8	(2.20)
Puopolo 2007	-17.85	(2.33)					-29.5	(1.74)	-25.97	(1.75)
Yocum 2000	-17.3	(2.07)									[100:-31.40]	(2.09)
Values between square brackets refer to the data input for other dosages. For example [750] refers to the data input for 750 mg/day

[truncated: 8 more sheets: Pat glob ass likert 6 weeks, Pat glob ass likert 12 weeks, APTC, Major CV events, Major upper GI events, Withdrawal any cause, Withdrawal adv ev, Withdrawal lack efficacy]
