# Supplementary material for: Relative benefit-risk comparing diclofenac to other traditional non-steroidal anti-inflammatory drugs and cyclooxygenase-2 inhibitors in patients with osteoarthritis or rheumatoid arthritis: a network meta-analysis
Source: Arthritis Res Ther. 2015 Mar 19;17(1):66. doi: 10.1186/s13075-015-0554-0 (PMC4411793; doi:10.1186/s13075-015-0554-0)
Supplement: Additional file 4: — Study design tables. [file 13075_2015_554_MOESM4_ESM.xlsx]

## Sheet: Study design
Author Year	Trial name	Study design	Compared interventions	N [randomized patients]	Trial duration in weeks	Patient population	Jadad score out of 5
Geba 2002	NR, VACT Investigators	RCT, DB, AC, PG	Acetaminophen, 4000mg/d, oral, QID	94	6	OA	5
			Celecoxib, 200mg/d, oral, OD	97	#VALUE!
Gibofsky 2003	NR	RCT, DB, PC, MC	Celecoxib, 200mg/d, oral, OD	189	6	OA	5
			Placebo	98	#VALUE!
Reginster 2007	NR	RCT, PC, AC, DB, MC, DD, PG,	Etoricoxib, 60mg/d, oral, OD	446	12 PC - 40 AC (*1)	OA	5
			Naproxen, 1000mg/d, oral, BID	439	#VALUE!
			Placebo	112	#VALUE!
Bingham 2007	Protocol 076 (Study 1)	RCT, PC, DB, MC, DD	Etoricoxib, 30mg/d, oral, OD	231	12 PC - 14 AC (*2)	OA	3
			Celecoxib, 200mg/d, oral, OD	241	#VALUE!
			Placebo	127	#VALUE!
	Protocol 077 (Study 2)	RCT, PC, DB, MC, DD	Etoricoxib, 30mg/d, oral, OD	244	12 PC - 14 AC (*2)	OA
			Celecoxib, 200mg/d, oral, OD	247	#VALUE!
			Placebo	117	#VALUE!
Baerwald 2010	NR	RCT, DB, PG, PC, AC, MC	Naproxen, 1000mg/d, oral, BID	156	13	OA	3
			Placebo	331	#VALUE!
Gottesdiener 2002/Curtis 2005	NCT00242489, protocol 007	RCT, DB, PC, MC	Etoricoxib, 5 mg/d, oral, OD	117	6	OA	5
			Etoricoxib, 10 mg/d, oral, OD	114	#VALUE!
			Etoricoxib, 30 mg/d, oral, OD	102	#VALUE!
			Etoricoxib, 60 mg/d, oral, OD	112	#VALUE!
			Etoricoxib, 90 mg/d, oral, OD	112	#VALUE!
			Placebo	60	#VALUE!
Day 2000	NR	RCT, DB, MC	Ibuprofen, 2400mg/d, oral, TID	249	6	OA	5
			Placebo	74	#VALUE!
Collantes 2002	ISRCTN25142273	RCT, PC, AC, DB, MC, PG	Naproxen, 1000mg/d, oral, BID	181	12	RA	3
			Etoricoxib, 90mg/d, oral, OD	353	#VALUE!
			Placebo	357	#VALUE!
Schnitzer 2005a	NR	RCT, DB, PG, PC	Naproxen, 1000mg/d, oral, BID	121	6	OA	5
			Placebo	100	#VALUE!
Sowers 2005	NR	RCT, DB, AC, MC	Celecoxib 200mg/d, oral, OD	136	12	OA	3
			Naproxen 1000mg/d, oral, BID	130	#VALUE!
Pincus 2004	PACES-a	RCT, DB, DD, PC, MC	Celecoxib, 200mg/d, oral, OD	181	6	OA	3
			Acetaminophen, 4000mg/d, oral, QID	171
			Placebo	172
	PACES-b	RCT, DB, DD, PC, MC	Celecoxib, 200mg/d, oral, OD	189	6	OA
			Acetaminophen, 4000mg/d, oral, QID	185
			Placebo	182
Herrera 2007	NR	RCT, AC, DB, PG, MC	Diclofenac, 100mg/d, oral, OD, controlled release	65	4	OA	3
			Diclofenac, 100mg/d, oral, BID, immediate release		#VALUE!
Yocum 2000	NR	RCT, AC, PC, DB, DD, MC	Diclofenac, 100mg/d,oral, BID	779	12	OA	3
			Placebo		#VALUE!
Schnitzer 2004b	NR	RCT, PC, DB, DD, PG, MC	Diclofenac, 150mg/d, oral, BID	94	4	OA	3
			Placebo	97	#VALUE!
Essex 2012b	NR	RCT, PC, AC, DB, MC, PG	Celecoxib, 200 mg/d, oral, OD	127	6	OA	5
			Naproxen, 1000mg/d, oral, BID	128	#VALUE!
			Placebo	67	#VALUE!
Simon 1999/Zhao 2000	NR	RCT, DB, PC, MC	Celecoxib, 200mg/d, oral, BID	240	12	RA	5
			Celecoxib, 400mg/d, oral, BID	235	#VALUE!
			Celecoxib, 800mg/d, oral, BID	218	#VALUE!
			Naproxen, 1000mg/d, oral, BID	225	#VALUE!
			Placebo	231	#VALUE!
Lister 1993	NR	RCT, AC, MC, OL	Diclofenac, 100-200mg/d, oral, NR	296	12	RA/OA	2
			Naproxen, 500-1500mg/d, oral, NR	279	#VALUE!
			Ibuprofen, 1200-3200mg/d, oral, NR	235	#VALUE!
Tannenbaum 2004	NR	RCT, PC, AC, DB, MC	Celecoxib, 200mg/d, oral, OD	481	13	OA	4
			Placebo	243	#VALUE!
Stengaard-Pedersen 2004	NR	RCT, DB, MC, PG	Celecoxib, 200mg/d, oral, OD am	NR	12	OA	3
			Celecoxib, 200mg/d, oral, OD pm	NR	#VALUE!
			Celecoxib, 200mg/d, oral, BID	NR	#VALUE!
Schnitzer 2010	NR	RCT, AC, PC, DB, MC, PG	Naproxen, 1000mg/d, oral, BID	227	13	OA	3
			Placebo	221	#VALUE!
Sangdee 2002	NR	RCT, PC, SB, SC	Diclofenac, 75mg/d, oral, TID, film coated tablet + electroacupuncture	49	4	OA	2
			Placebo + electroacupuncture	47	#VALUE!
Bakshi 1993	NR	RCT, DB, DD, MC	Diclofenac, 150mg/d, oral, TID, dispersible	62	12	OA	3
			Diclofenac sodium, 150mg/d, oral, TID, enteric coated	68	#VALUE!
Dahlberg 2009	NR	RCT, DB, MC	Celecoxib, 200mg/d, oral, OD	463	52	OA	5
			Diclofenac, 100mg/d, oral, BID	462	#VALUE!
Shi 2004	NR	RCT, AC, OL, MC	Diclofenac, 75-100mg/d, oral, NR	131	26	RA	3
			Celecoxib, 200mg/d, oral, NR	55	#VALUE!
Schnitzer 2011b	NR	RCT, PC, DB, MC	Naproxen, 1000 mg/d, oral, BID	256	53	OA	3
			Placebo and after 13 weeks, naproxcinod 375mg/d, BID	125	#VALUE!
			Placebo and after 13 weeks, naproxcinod 750mg/d, BID	136	#VALUE!
Meinicke 1980	NR	RCT, DB for active treatments and SB for the placebo period, AC	Diclofenac, 100mg/d, oral, BID for 14 days and then ibuprofen 1200mg/d, oral, TID	26	6	RA	3
			Ibuprofen, 1200mg/d, oral, TID for 14 days and then diclofenac 100mg/d, oral, BID for 14 days		#VALUE!
Smugar 2006	Study 1 (Protocol 112)	RCT, AC, PC, DB, PG, MC	Celecoxib, 200mg/d, oral, OD	456	6	OA	2
			Placebo	150
	Study 2 (Protocol 116)	RCT, AC, PC, DB, PG, MC	Celecoxib, 200mg/d, oral, OD	460	6	OA
			Placebo	151
Goldberg 1988	NR	RCT, AC, DB, MC	Naproxen, 1000mg/d, oral, OD, controlled release	214	4	OA	2
			Naproxen, 500mg/d, oral, BID, no controlled release		#VALUE!
Schnitzer 2011a	NCT00154219	RCT, AC, PC, DB, MC	Celecoxib, 200mg/d, oral, OD	419	13	OA	5
			Placebo	416	#VALUE!
Huskisson 1992	NR	RCT, DB, MC	Naproxen, 1000mg/d, oral, BID, standard	350	10	RA/OA	3
			Naproxen, 1000mg/d, oral, BID, enteric coated		#VALUE!
Emery 2008	NR	RCT, DB, DD, PG	Celecoxib, 200mg/d, oral, OD	126	12	OA (requiring joint replacement)	5
			Diclofenac, 150mg/d, oral, TID	123	#VALUE!
Williams 2006	NR	RCT, DB, MC, PG, PC	Naproxen, 1000 mg/d, oral BID	219	12	RA	5
			Placebo	220	#VALUE!
Arcangeli 1996	NR	RCT, SB	Diclofenac, 150mg, once daily, prolonged release	20	4	OA	2
			Diclofenac, 50mg, every 8 hours, enteric coated	20	#VALUE!
Ghosh 2007	NR	RCT, AC, PC, DB	Diclofenac sodium 75mg/d, oral, OD, sustained release	195	4	OA	3
			Etoricoxib 90mg/d, oral, OD	195	#VALUE!
			Placebo	195	#VALUE!
Gibofsky 2007	NR	RCT, MC, PC, DB	Naproxen 1000mg/d, oral, BID	167	12	RA	4
			Placebo	171	#VALUE!
Zhao 1999/Bensen 1999	NR	RCT, DB, MC, PC, PG	Celecoxib, 100mg/d, oral, BID	203	12	OA	3
			Celecoxib, 200mg/d, oral, BID	197	#VALUE!
			Celecoxib, 400mg/d, oral, BID	202	#VALUE!
			Naproxen, 1000mg/d, oral, BID	198	#VALUE!
			Placebo	204	#VALUE!
McKenna 2001a	NR	RCT, DB, PC, MC, PG	Celecoxib, 200mg/d, oral, BID	201	6	OA	3
			Diclofenac 150mg/d, oral, TID	199	#VALUE!
			Placebo	200	#VALUE!
Williams 2000	NR	RCT, DB, PC, PG, MC	Celecoxib, 200mg/d, oral, BID	231	6	OA	4
			Celecoxib, 200mg/d, oral, OD	223	#VALUE!
			Placebo	232	#VALUE!
Bocanegra 1998	Arthrotec Osteoarthritis Study Group	RCT, DB, PC, PG, MC	Diclofenac sodium, 150mg/d, oral, BID	572	6	OA	3
			Placebo		#VALUE!
Bellamy 1992	NR	RCT, AC, DB, PG	Naproxen, 1000mg/d, oral, BID, enteric coated	39	6	RA/OA	5
			Naproxen, 750mg/d, oral, BID, enteric coated	44	#VALUE!
			Naproxen, 1000mg/d, oral, BID, standard	19	#VALUE!
			Naproxen, 750mg/d, oral, BID, standard	21	#VALUE!
Wiesenhutter 2005	Protocol 071	RCT, DB, PC, AC, MC	Etoricoxib, 30mg/d, oral, OD	214	12	OA	4
			Ibuprofen, 2400mg/d, oral, TID	210	#VALUE!
			Placebo	104	#VALUE!
Schnitzer 2005b	VACT-1 and VACT-2 (Protocols 106 and 150)	RCT, DB, AC, MC	Celecoxib, 200 mg/d, oral, OD	523	6	OA	5
			Acetaminophen, 4000 mg/d, oral, QID	269	#VALUE!
Sheldon 2005	NR	RCT, PC, DB, DD, PG	Celecoxib, 200mg/d, oral, OD	393	13	OA	4
			Placebo	382	#VALUE!
Biegert 2004	NR	RCT, DB, PC, MC, PG	Diclofenac, 100mg/d, oral, BID, enteric coated	43	6	OA	5
			Placebo	41	#VALUE!
Stock 1991	NR	RCT, AC, DB	S-ibuprofen, 1200mg/d, oral, TID	50	2	RA	3
			Ibuprofen racemate (R+S), 1800mg/d, oral, TID		#VALUE!
Emery 1999	NR	RCT, PC, DB, SC	Celecoxib, 400mg/d, oral, BID	326	24	RA	4
			Diclofenac, 150mg/d, oral, BID, sustained release	329	#VALUE!
DeLemos 2011	NR	RCT, PC, DB, MC	Celecoxib 200 mg/d, oral, OD	203	12	OA	4
			Placebo	202	#VALUE!
Zacher 2003	NR	RCT, AC, DB, MC, PG	Etoricoxib, 60mg/d, oral, OD	256	6	OA	4
			Diclofenac 150mg/d, oral, 50mg three times daily	260	#VALUE!
Wagenitz 2007	NR	RCT, AC, DB, MC	Diclofenac, 100mg/d, oral, OD, sustained release (CAP)	105	2	OA	5
			Diclofenac, 100mg/d, oral, OD, sustained release (TAB)	105	#VALUE!
Bakshi 1996	NR	RCT, DB, DD, MC	Diclofenac, 75mg/d, oral, OD, resinate capsules (for the first 2 weeks:150mg/d, BID)	105	12	OA	2
			Diclofenac sodium, 100mg/d, oral, BID, enteric coated (for the first 2 weeks: 150mg/d, TID)	111	#VALUE!
March 1994	NR	RCT, AC, DB, N of 1 trials, MC	Diclofenac, 100mg/d, oral, BID	25	2	OA	3
			Acetaminophen, 1000mg/d, oral, BID		#VALUE!
Fleischmann 2005	NR	RCT, PC, DB, DD, MC, PG	Celecoxib, 200mg/d, oral, OD	446	13	OA	5
			Placebo	232	#VALUE!
Caldwell 1994	NR	RCT, AC, DB, MC	Naproxen, 1000mg/d, oral, BID, enteric coated	178	6	RA/OA	4
			Naproxen, 1000mg/d, oral, BID, immediate release	177	#VALUE!
Davies 1999	NR	RCT, PC, DB, PG, MC	Ibuprofen, 2400mg/d, oral, TID	54	4	OA	2
			Placebo	50	#VALUE!
Lanza 2008	NR	RCT, DB, AC, MC	Ibuprofen, 2400mg/d, oral, TID	64	6	OA	4
			Ibuprofen-PC, 2400mg/d, oral, TID	61	#VALUE!
Lehmann 2005	NR	RCT, PC, DB, DD, MC	Celecoxib, 200mg/d, oral, OD	420	13	OA	5
			Placebo	424	#VALUE!
Greenwald 2011	Protocol #086, NCT00264147	RCT, PC, DB, MC	Etoricoxib, 10mg/d, oral, OD	154	12	RA	5
			Etoricoxib, 30mg/d, oral, OD	151	#VALUE!
			Etoricoxib, 60mg/d, oral, OD	140	#VALUE!
			Etoricoxib, 90mg/d, oral, OD	155	#VALUE!
			Placebo	161	#VALUE!
Altman 1998	NR	RCT, PC, DB, DD, PG, MC	Naproxen, 1000mg/d, oral, BID	163	26	OA	4
			Placebo	168	#VALUE!
Lisse 1996	NR	RCT, PC, AC, DB, DD, PG	Naproxen sodium, 1000mg/d, oral, OD, controlled release	116	12	RA	5
			Naproxen, 1000mg/d, oral, BID	116	#VALUE!
			Placebo	116	#VALUE!
Puopolo 2007	NR	RCT, PC, AC, DB, MC	Etoricoxib, 30mg/d, oral, OD	224	12	OA	5
			Ibuprofen, 2400mg/d, oral, TID	213	#VALUE!
			Placebo	111	#VALUE!
Bakshi 1992	NR	RCT, DB, DD, MC	Diclofenac, 150mg/d, oral, TID, dispersible	67	12	OA	3
			Diclofenac sodium, 150mg/d, oral, TID, enteric-coated	69	#VALUE!
Singer 2000	NR	RCT, AC, DB, AC, DD	Dexibuprofen (S(+)ibuprofen) 800mg/d, oral, TID	59	2	OA	3
			Dexibuprofen (S(+)ibuprofen) 400mg/d, oral, TID	60	#VALUE!
			Racemic ibuprofen (R(-)ibuprofen 1600mg/d, oral, TID	59	#VALUE!
Marcolongo 1996	NR	RCT, single masked, AC	Diclofenac sodium 150mg/d, oral, OD, prolonged-release	10	4	RA	2
			Diclofenac sodium, 150mg/d, oral, TID, enteric-coated	10	#REF!
McKenna 2001b	NR	RCT, DB, PC, MC	Celecoxib, 200mg/d, oral, OD	63	6	OA	4
			Placebo	60	#VALUE!
Hochberg 2011/Cryer 2011	Study 307 (PN400-307 - NCT00664560)	RCT, PC, DB, PG, MC	Celecoxib, 200mg/d, oral, OD	247	12	OA	5
			Placebo	124
	Study 309 (PN400-309 - NCT00665431)	RCT, PC, DB, PG, MC	Celecoxib, 200 mg/d, oral, OD	247	12	OA
			Placebo	124
Bradley 1991	NR	RCT, AC, DB, MC	Ibuprofen, 1200mg/d, oral, QID	62	4	OA	3
			Ibuprofen, 2400mg/d, oral, QID	61	#VALUE!
			Acetaminophen, 4000mg/d, oral, QID	61	#VALUE!
Bliddal 2000	NR	RCT, PC, DB, DD	Ibuprofen, 1200mg/d, oral, TID	67	3	OA	4
			Placebo		#VALUE!
Boureau 2004	IPSO	RCT, DB, MC, AC, PG	Ibuprofen, 1200mg/d, oral, TID	111	2	OA	4
			Paracetamol, 3000mg/d, oral, TID	111	#VALUE!
Lohmander 2005/Svensson 2006	NR	RCT, PC, DB, MC, PG	Naproxen, 1000 mg/d, oral, BID, equimolar dose	417	6	OA	4
			Placebo	116	#VALUE!
Dreiser 1993	NR	RCT, PC, DB, PG, MC	Ibuprofen, 800mg, oral, OD	30	2	OA	3
			Placebo	30	#VALUE!
Varese 1997	NR	RCT, AC	Diclofenac sodium, 150mg/d, oral, OD, prolonged release	20	4	OA	3
			Diclofenac sodium, 150mg/d, oral, TID, enteric coated tablet	20	#VALUE!
Williams 2001	NR	RCT, PC, DB, PG, MC	Celecoxib, 200mg/d, oral, BID	243	6	OA	4
			Celecoxib, 200mg/d, oral, OD	231	#VALUE!
			Placebo	244	#VALUE!
Leung 2002	NR	RCT, PC, AC DB, MC	Etoricoxib, 60mg, oral, OD	224	12	OA	5
			Naproxen, 1000mg/d, oral, BID	221	#VALUE!
			Placebo	56	#VALUE!
Makarowski 2002	NR	RCT, PC, DB, MC, PG	Naproxen, 100mg/d, oral, BID	118	12	OA	4
			Placebo	118	#VALUE!
Matsumoto 2002	NR	RCT, PC, AC, DB, MC, PG	Etoricoxib, 90mg/d, oral, OD	323	12	RA	4
			Naproxen, 1000mg/d, oral, BID	170	#VALUE!
			Placebo	323	#VALUE!
Bedogni 1990	NR	RCT, SB	Naproxen, 750mg/d, oral, OD, controlled release	24	2	OA	1
			Naproxen, 750mg/d, oral, BID, trade capsules	24	#VALUE!
Mayrhofer 2001	NR	RCT, DB, MC	Dexibuprofen ((S+)-Ibuprofen), 1200mg/d, oral, TID	178	2	OA	2
			Dexibuprofen ((S+)-Ibuprofen), 600mg/d, oral, TID		#VALUE!
			Ibuprofen 2400mg/d, oral, TID, racemic		#VALUE!
Hawel 2003	NR	RCT, DB, AC, DD, MC	Dexibuprofen ((S+)-Ibuprofen), 800mg/d, oral, BID	74	2	OA	4
			Celecoxib, 200mg/d, oral, BID	74	#VALUE!
Kelly 1989	NR	RCT, DB, DD, cross-over	Naproxen, 1000mg/d, oral, OD, sustained-release	40	10	OA	4
			Naproxen, 500mg/d, oral, BID, conventional		#VALUE!
Petersen 2011	NR	RCT, DB, PC	Ibuprofen, 1200mg/d, oral, BID + daily exercise	12	12	OA	5
			Placebo + daily exercise	12	#VALUE!
Kivitz 2001	NR	RCT, PC, DB, MC, PG	Celecoxib, 100mg/d, oral, BID	216	12	OA	4
			Celecoxib, 200mg/d, oral, BID	207	#VALUE!
			Celecoxib, 400mg/d, oral, BID	213	#VALUE!
			Naproxen, 1000mg/d, oral, BID	207	#VALUE!
			Placebo	218	#VALUE!
Boswell 2008	Study A (GSK protocol CXA20005)	RCT, PC, AC, DB, MC, PG	Celecoxib, 200mg/d, oral, OD	649	6	OA	3
			Placebo		#VALUE!
	Study B (GSK protocol CXA30007)		Celecoxib, 200mg/d, oral, OD	1331	12
			Placebo		#VALUE!
Gabard 1993	NR	RCT, DB	Diclofenac, 150mg/d, oral, TID, immediate release	61	3	OA	4
			Diclofenac, 150mg/d, oral, BID, slow release	60	#VALUE!
Sandelin 1997	NR	RCT, PC, DB, MC	Diclofenac, 100mg/d, oral, BID, combined with placebo gel, 9g/d, TID	82	4	OA	5
			Placebo gel and tablet	82	#VALUE!
Berry 1983	NR	RCT, PC, DB, DD, cross-over	Naproxen, 750mg/d, oral, TID	37	2	RA	3
			Placebo		#VALUE!
Bensen 2002	NR	RCT, PC, DB, MC	Naproxen, 1000mg/d, oral, BID	226	12	RA	3
			Placebo	222	#VALUE!
Birbara 2006	NR (Study 1)	RCT, PC, DB, MC, PG	Celecoxib, 200mg/d, oral, OD	157	6	OA	5
			Placebo	78	#VALUE!
	NR (Study 2)	RCT, PC, DB, MC, PG	Celecoxib, 200mg/d, oral, OD	169	6	OA
			Placebo	85	#VALUE!
Case 2003	NR	RCT, DB, PC, SC	Diclofenac sodium, 150 mg/d, oral, BID	25	12	OA	4
			Acetaminophen, 4000 mg/d, oral, QID	29	#VALUE!
			Placebo	28	#VALUE!
Lehn 1992	NR	RCT, DB, DD, cross-over	Naproxen, 500/750/1000mg/d, oral, NR, plain naproxen	98	8	OA	3
			Naproxen, 500/750/1000mg/d, oral, NR, enteric coated		#VALUE!
Katona 1983	NR	RCT, AC, DB, SC, cross-over	Naproxen, 1000mg/d, oral, OD am	48	12	RA	3
			Naproxen, 1000mg/d, oral, OD pm		#VALUE!
			Naproxen, 1000mg/d, oral, BID am/pm		#VALUE!
Lisse 2001	NR	Pooled analysis of: RCT, AC, PC, DB, MC	Celecoxib, 200mg/d, oral, BID	NR	12	OA	3
			Celecoxib, 400mg/d, oral, BID		#VALUE!
			Naproxen, 1000mg/d, oral, BID		#VALUE!
			Placebo		#VALUE!
Molnar 1979	NR	RCT, DB, MC, AC	Ibuprofen, 2400 mg/d, oral, QID	31	12	RA	3
			Ibuprofen, 3200 mg/d, oral, QID	30	#VALUE!
Arendt-Racine 1978	NR	RCT, DB, AC, MC, cross-over	Naproxen, 500 mg/d, oral, BID	66	16	RA	4
			Ibuprofen, 1200 mg/d, oral, TID		#VALUE!
Blechman 1978	NR	RCT, DB, PC, MC, cross-over	Naproxen, 750 mg/d, oral, BID	89	8	OA	3
			Placebo		#VALUE!
Buckland 1995	NR	RCT, DB, PC	Diclofenac, 100 mg/d, orally, OD, slow release	45	78	OA	3
			Placebo		#VALUE!
Caruso 1987	NR	RCT, PC, DB, MC	Naproxen, 750 mg/d, oral, TID	245	4	OA	4
			Placebo	241	#VALUE!
Crook 1981	NR	RCT, AC, DB	Diclofenac, 100 mg/d, orally, QID	22	8	OA	4
			Ibuprofen, 1600 mg/d, oral, QID	25	#VALUE!
Dieppe 1993	NR	RCT, PC, DB	Placebo	44	104	OA	3
			Diclofenac, 100 mg/d, orally, OD, slow release	45	#VALUE!
Flavell-Matts 1993	NR	RCT, AC, DB, MC	Ibuprofen, 1600 mg/d, oral, BID, sustained release	76	4	OA	4
			Ibuprofen, 1600 mg/d, oral, QID, conventional release	74	#VALUE!
Accardo 1991	NR	RCT, AC, open-label	Naproxen, 750 mg/d, oral, OD, controlled release	20	13	RA	2
			Naproxen, 1000 mg/d, oral, BID, regular	20	#VALUE!
Adams 1990	NR	RCT, AC, DB, MC	Diclofenac, 150 mg/d, oral, BID, sustained release	165	48	OA	3
			Diclofenac, 150 mg/d, oral, TID, eneteric coated		#VALUE!
Bakshi 1991	NR	RCT, PC, DB, MC	Diclofenac, 150 mg/d, oral, TID, dispersible	208	4	OA	3
			placebo	106	#VALUE!
Esselinckx 1990	NR	RCT, PC, DB, PG, MC	Diclofenac, 100 mg/d, oral, 50mg twice daily	87	4	OA	3
			Placebo	89	#VALUE!
Furst 2002	NR	RCT, PC, DB, MC	Placebo	177	12	RA	4
			Diclofenac, 150 mg/d, BID	181	#VALUE!
Mendelsohn 1991	NR	RCT, AC, DB, PG, MC	Naproxen, 750 mg/d, oral, BID	139	4	OA	3
			Naproxen, 1000 mg/d, oral, BID		#VALUE!
			Naproxen, 1000 mg/d, oral, OD		#VALUE!
Schnitzer 2005c-1	NR	RCT, PC, DB, MC	Diclofenac, 150 mg/d, oral, BID	94	4	OA	4
			Placebo	97	#VALUE!
Schnitzer 2005c-2	NR	RCT, PC, DB, MC	Diclofenac, 150 mg/d, oral, BID	91	4	RA
			Placebo	99	#VALUE!
Baraf 2007	EDGE I	RCT, AC, DB, MC	Etoricoxib, 90mg/d, oral, OD	3593	78	OA	5
			Diclofenac sodium, 150mg/d, oral, TID	3518	#VALUE!
O'Connor 1993	NR	RCT, SB, PG	Ibuprofen 1600mg/d, oral, sustained release	463	4	RA/OA	2
			Ibuprofen, 1600mg/d, oral, QID, conventional release	115	#VALUE!
Williams 1993	NR	RCT, DB, MC, PG, AC	Naproxen, 750mg/d, oral, BID	90	104	OA	5
			Acetaminophen, 2600mg/d, oral, QID	88	#VALUE!
Manchester GP Group 1984	NR	RCT, SB cross-over	Naproxen, 1000 mg/d, BID	114	6	OA	3
			Ibuprofen, 1200 mg/d, oral, TID	112	#VALUE!
Marcolongo 1985	NR	RCT, DB	Diclofenac, 100 mg/d, OD, slow release	68	2	OA	4
			Placebo	68	#VALUE!
Geusens 2002	NR	RCT, DB, PC, MC	Naproxen, 1000 mg/d, oral, BID	142	12	RA	2
			Placebo	289	#VALUE!	No
Kivitz 2002	NR	RCT, DB, PC, MC	Naproxen, 1000 mg/d, oral, BID	205	12	OA	3
			Placebo	205	#VALUE!
Germain 1985	NR	RCT, DB, PC	Diclofenac sodium, 150mg/d, 50mg TID	24 (Hip)	6	OA	3
			Placebo	22 (Hip)	#VALUE!
			Diclofenac sodium, 150mg/d, 50mg TID	73 (Knee)	#VALUE!
			Placebo	72 (Knee)	#VALUE!
Laine 2004	NR	RCT, DB, PC	Ibuprofen, 2400mg/d, oral, TID	400	12	OA	5
			Placebo	410	#VALUE!
Sikes 2002	NR	RCT, DB, MC, PC, PG	Diclofenac, 150mg/d, oral, BID	212	12	OA	4
			Ibuprofen, 2400mg/d, oral, TID	207	#VALUE!
			Placebo	210	#VALUE!
Hawkey 2004	NR	RCT, DB, MC, AC, PG	Celecoxib, 200mg/d, oral, OD	258	13	OA	5
			Ibuprofen, 2400mg/d, oral, TID	260	#VALUE!
Kivitz 2004	NR	RCT, DB, MC, PG	Celecoxib, 400mg/d, oral, BID	223	13	RA	4
			Ibuprofen, 2400mg/d, oral, TID	216	#VALUE!
Izhar 2004	NR	RCT, cross-over	Celecoxib, 200mg/d, oral, OD	30	12	OA	2
			Diclofenac, 75mg, oral, BID		#VALUE!
Essex 2012a	NR	RCT, AC, DB, MC	Celecoxib, 200 mg/d, oral, OD	296	26	OA	5
			Naproxen, 1000 mg/d, oral, BID	293	#VALUE!
Schnitzer 2004a/Farkouh 2004	TARGET	RCT, AC, DB, MC	Naproxen, 1000 mg/d, BID	4754	52	OA	5
			Ibuprofen, 2400 mg/d, TID	4415	#VALUE!
Cheung 2010	NR	3 RCTs, DB, MC, PG	Celecoxib, 200mg/d, BID	440	12	RA/OA	4
			Diclofenac, 100mg/d, BID	440	#VALUE!
Eversmeyer 1993	NR	RCT, MC, Open-label	Diclofenac, 100-200mg/d	296	12	RA/OA	1
			Naproxen, 500-1500mg/d	279	#VALUE!
			Ibuprofen, 1200-3200mg/d	235	#VALUE!
Tannenbaum 1984	NR	RCT, DB, MC, AC, PG	Diclofenac sodium, 100-150mg/d, 50mg BID to TID	28	12	RA	4
			Naproxen, 500-750 mg/d, 250mg BID to TID	28	#VALUE!
Hawkey 2003	NR	RCT, DB, MC, PC, PG	Naproxen, 1000mg/d, 500 mg BID	220	12	RA	3
			Placebo	221	#VALUE!
Goldstein 2007	NR	RCT, DB, MC, PG, AC	Celecoxib 200mg/d, OD	516	12	OA	5
			Naproxen 1000mg/d, BID	529	#VALUE!
Sawitzke 2010	GAIT report	RCT, DB, PC, MC	Celecoxib, 200mg, OD	142	104	OA	4
			Placebo	131	#REF!
Temple 2006	NR	RCT, DB, MC AC, PG	Acetaminophen, 4g/d, 1g every 4-6 hours	290	26 - 52 (*3)	OA	4
			Naproxen, 750mg/d, BID	291	#REF!
Whelton 2006 /White 2012/Silverstein 2000/Goldstein 2002	CLASS	RCT, DB, MC,PG, AC	Celecoxib, 800 mg/d, BID	4031	26 - 65 (*4)	RA/OA	3
			Ibuprofen, 2400 mg/d, TID	4028	#REF!
			Diclofenac, 150 mg/d, BID		#REF!
Bhagat 2001	NR	RCT, cross-over	Diclofenac, 150 mg/d, BID	15	4	OA	1
			Ibuprofen, 2400 mg/d, TID		#REF!
Goldstein 2001	NR	RCT, DB, MC, PG	Celecoxib, 400 mg/d, oral, BID	270	12	RA/OA	4
			Naproxen, 1000 mg/d, oral, BID	267	#VALUE!
Hawkey 2000	NR	RCT, DB, PC	Ibuprofen, 2400 mg/d, TID	193	16 PC - 8 AC (*5)	OA	4
			Placebo	194	#REF!
Schiff 1996	NR	RCT, DB, PC, AC, MC, PG, DD	Naproxen, 1000mg/d, oral, OD	116	12	OA	4
			Naproxen, 1000mg/d, oral, BID	115	#VALUE!
			Placebo	116	#VALUE!
Schmitt 1999	NR	RCT, DB, PC,PG	Diclofenac sodium, 150mg/d, OD, Dual release capsule	111	12	OA	3
			Diclofenac sodium, 75mg/d, OD, Dual release capsule	114	#VALUE!
			Diclofenac sodium, 150mg/d, TID, Enteric coated tablets	112	#VALUE!
			Placebo	56	#VALUE!
Clegg 2006	GAIT	RCT, DB, PC, AC, MC	Celecoxib, 200mg/d	318	24	OA	5
			Placebo	313	#VALUE!
White 2009	NR	RCT, DB, PG, PC, AC, MC	Naproxen, 1000 mg/d, BID	225	13	OA	3
			Placebo	222	#VALUE!
Weisman 1986	NR	RCT, PC, DB, MC	Diclofenac sodium , 150mg/d, TID	76	6	RA	3
			Placebo	82	#VALUE!
Vetter 1985	NR	RCT, PC, DB, PG	Naproxen, 1000 mg/d, oral, OD	30	12	OA	4
			Diclofenac sodium, 150 mg/d, oral, TID	30	#VALUE!
Ryley 1988	NR	RCT, AC, DB, MC, DD	Naproxen, 1000 mg/d, OD, controlled release	96	6	RA/OA	5
			Naproxen, 750 mg/d, OD, controlled release	106	#VALUE!
			Naproxen, 1000 mg/d, BID standard release	90	#VALUE!
			Naproxen, 750 mg/d, BID, standard release	110	#VALUE!
Scharf 1982	NR	DB, cross-over	Naproxen, 750 mg/d, oral, OD	50	26 (*6)	OA	2
			Diclofenac sodium, 150 mg/d, oral, TID		#VALUE!
Gall 1982	NR	RCT, DB, AC, MC, cross-over	Naproxen, 500 mg/d, oral, BID	131	4	RA	4
			Ibuprofen, 1600 mg/d, oral		#VALUE!
Kirchheiner 1976	NR	RCT, DB, PC, MC	Diclophenac sodium, 75 mg/d, oral, TID	62	4	RA	4
			Placebo	57	#VALUE!
Mehta 1992	NR	RCT, DB, PC	Naproxen 900 mg/d (+- 250), BID	30	9	RA	4
			Placebo	30	#VALUE!
Kolodny 1988	NR	RCT, DB, MC, PG	Diclofenac, 150 mg/d, oral, 75mg BID	252	12	RA	4
			Naproxen, 1000 mg/d, oral, 500mg BID		#VALUE!
Cannon 2008	TIMI study group	RCT, DB, PC, PG, MC	Etoricoxib, 90mg/d, oral, OD	108	12	OA	5
			Celecoxib, 400mg/d, oral, BID	107	#VALUE!
			Ibuprofen, 2400mg/d, oral, TID	107	#VALUE!
			Placebo	111	#VALUE!
Cannon 2006/Laine 2008/Laine 2007/Laine 2009	MEDAL programme (*8)	RCT, DB, MC	Etoricoxib, 60/90mg/d, oral, OD	17412	NR	RA/OA	5
			Diclofenac, 150mg/d, oral, BID or TID	17289	#REF!
Combe 2009	The MEDAL study (*8)	RCT, DB, AC, MC, PG	Etoricoxib, 60mg/d, OD	6769	approximately 78	OA	5
			Diclofenac 150 mg/d, BID	6700	#REF!
			Etoricoxib 90 mg/d, OD	2171	#REF!	OA
			Diclofenac 150 mg/d, BID	2162	#REF!
			Etoricoxib 90 mg/d, OD	2841	#REF!	RA
			Diclofenac 150 mg/d, BID	2855	#REF!
Krueger 2008	EDGE-II (*8)	RCT, DB, MC, AC	Etoricoxib, 90mg/d, OD	2032	approximately 104	RA	5
			Diclofenac sodium, 150 mg/d, BID	2054	#REF!
Mowat 1984	NR	RCT, SB, MC, cross-over	Naproxen, 1000 mg/d 4 weeks, oral, OD, followed by Naproxen 1000 mg/d, 4 weeks, oral BID	19	8	RA	2
			Naproxen 1000 mg/d, 4 weeks, oral BID followed by Naproxen, 1000 mg/d 4 weeks, oral, OD	20	#VALUE!
Pavelka 1981	NR	RCT, open long-term cross-over,	Diclofenac, 100 mg/d, rectal OD	45	13	RA	2
			Naproxen, 500 mg/d, rectal OD		#VALUE!
			Naproxen, 500 mg/d, oral, BID		#VALUE!
Roth 1995	NR	RCT, PG, DB	Diclofenac, 150mg/d, oral, BID	112	12	RA/OA	4
			Naproxen, 1000 mg/d, oral, BID	115	#VALUE!
Giansiracusa 1977	NR	RCT, PC, DB, MC, cross-over	Ibuprofen, 1800 mg/d, oral, 450mg QID	106	8 (*7)	OA	4
			Placebo	116	#VALUE!
Turner 1988	NR	RCT, AC, DB, MC	Naproxen, 750 mg/d, BID	286	26	RA	2
			Naproxen, 1500 mg/d, BID	300	#VALUE!
Godfrey 1975	NR	RCT, DB, MC	Ibuprofen,1200mg/d, oral, QID	20	4	RA	5
			Ibuprofen, 2400 mg/d, oral, QID	21	#VALUE!
Humberto-Lizarazo 1983	NR	SB, PG	Naproxen, 1000 mg/d, oral, BID	12	13	RA	1
			Diclofenac, 100 mg/d, oral, BID	12	#VALUE!
Brooks 1980	NR	RCT, DB, cross-over	Diclofenac sodium, 75mg, TID	40	10	RA/OA	3
			Ibuprofen, 1200mg, TID		#VALUE!
Caldwell 1983	NR	RCT, DB, MC, cross-over	Ibuprofen, 1600mg/d, QID	141	20-30	OA	4
			Naproxen, 500mg/d, BID		#VALUE!
Castles 1978	NR	RCT, DB, MC, cross-over	Naproxen, 250mg, BID	132	20	RA	4
			Naproxen, 500mg, taken at bedtime		#VALUE!
Huskisson 1991	NR	RCT, DB, MC, cross-over	Naproxen, 1000 mg/d, BID	100	10	RA	4
			Diclofenac, 150 mg/d, TID		#VALUE!
Hunt 2003a	NR	RCT, DB, PG, AC, PC, MC	Etoricoxib, 120mg/d, oral, OD	221	12	OA	3
			Ibuprofen, 2400mg/d, oral, TID	226	#VALUE!
			Placebo	233	#VALUE!
Hunt 2003b	NR	RCT, DB, MC, PG, AC, PC, MC	Etoricoxib, 120mg/d, oral, OD	251	12	RA/OA	5
			Naproxen, 1000mg/d, oral, BID	244	#VALUE!
			Placebo	247	#VALUE!
Geusens 2004	NR	RCT, DB, DD, PC, AC, PG, MC	Naproxen, 1000mg/d, oral, BID	279	26	RA	4
			Placebo	284	#VALUE!
Saag 2000	NR	RCT, DB, PC, AC,	Ibuprofen, 2400mg/d, oral, TID	221	6	OA	5
			Placebo	69	#VALUE!
Pagliara 1986	NR	RCT, DB, AC	Proxen, 1000mg/d, oral, BID	40	8	OA	2
			Naproxen, 1000mg/d, oral, BID		#VALUE!
Fleischmann 1997	NR	RCT, PG, PC, DB	Naproxen, 1000mg/d, oral, OD	92	4	OA	3
			Placebo	94	#VALUE!
Haghighi 2005	NR	RCT, DB, PC	Ibuprofen, 1200mg/d, oral, OD	40	4	OA	3
			Placebo	40	#VALUE!
Laine 1999	NR	RCT, DB, PC	Ibuprofen, 2400 mg/d, TID	184	16 PC - 8 AC (*5)	OA	5
			Placebo	177	#REF!
Singh 2006	SUCCESS-1	RCT, DB, AC, MC	Celecoxib, 200mg/d, oral, BID	4393	12	OA	3
			Celecoxib, 400mg/d, oral, BID	4407
			Naproxen, 1000mg/d, oral, BID	905
			Diclofenac, 100mg/d, oral BID	3489
NR= not reported. RCT= Randomized Controlled Trial. AC= active comparator-controlled. PC= placebo comparator-controlled. DB= double-blind. PG= parallel group. MC= multi-centre. OL= open label. DD= double dummy. SB= single blind. SC= single centre. OD= once a day. BID= two times a day. TID= three times a day. QID= four times a day. OA= osteoarthritis. RA= rheumatoid arthritis.
*1: 12 weeks placebo comparator-controlled, followed by 40 weeks active comparator-controlled, *2: 12 weeks placebo comparator-controlled, followed by 14 weeks active comparator-controlled, *3: maximum follow-up 52 weeks with a minimum of 26 weeks follow-up, *4: maximum follow-up 65 weeks, with a minimum of 26 weeks follow-up. *5: 16 weeks placebo comparator-controlled, followed by 8 weeks compar…
