# Supplementary material for: Relative benefit-risk comparing diclofenac to other traditional non-steroidal anti-inflammatory drugs and cyclooxygenase-2 inhibitors in patients with osteoarthritis or rheumatoid arthritis: a network meta-analysis
Source: Arthritis Res Ther. 2015 Mar 19;17(1):66. doi: 10.1186/s13075-015-0554-0 (PMC4411793; doi:10.1186/s13075-015-0554-0)
Supplement: Additional file 5: — Patient characteristic tables. [file 13075_2015_554_MOESM5_ESM.xlsx]

## Sheet: Patient characteristics
Author Year	Trial name	Compared interventions	N [randomized patients]	Age in years [mean]	Gender [% Male]	Duration of disease in years [Mean]	Hypertension [%]	Current smoker [%]	History of GI ulcer [%]	Gastro-protective agent use allowed [yes/no]	Aspirin use allowed [yes/no]	Rescue medication use allowed [yes/no]
Geba 2002	NR, VACT Investigators	Acetaminophen, 4000mg/d, oral, QID	94	63.1	0.298	NR	NR	NR	NR	NR	No	Yes
		Celecoxib, 200mg/d, oral, OD	97	62.6	0.351
Gibofsky 2003	NR	Celecoxib, 200mg/d, oral, OD	189	62.2	0.31	8.6	NR	NR	0.06	No	Yes	Yes
		Placebo	98	63.1	0.35	8.3			0.06
Reginster 2007	NR	Etoricoxib, 60mg/d, oral, OD	446	62.59	0.278	NR	NR	NR	NR	Yes	Yes	Yes
		Naproxen, 1000mg/d, oral, BID	439	62.7	0.285
		Placebo	112	63.8	0.268
Bingham 2007	Protocol 076 (Study 1)	Etoricoxib, 30mg/d, oral, OD	231	62.1	0.338	NR	NR	NR	NR	NR	Yes	Yes
		Celecoxib, 200mg/d, oral, OD	241	62.5	0.303
		Placebo	127	62.8	0.346
	Protocol 077 (Study 2)	Etoricoxib, 30mg/d, oral, OD	244	61.9	0.303	NR	NR	NR	NR	NR	Yes	Yes
		Celecoxib, 200mg/d, oral, OD	247	62.2	0.381
		Placebo	117	60.9	0.35
Baerwald 2010	NR	Naproxen, 1000mg/d, oral, BID	156	62.26	0.321	NR	0.481	NR	EC	NR	Yes	Yes
		Placebo	331	63.29	0.372		0.538
Gottesdiener 2002 / Curtis 2005	NCT00242489, protocol 007	Etoricoxib, 5 mg/d, oral, OD	117	61.74	0.231	7.39	NR	NR	NR	NR	No	Yes
		Etoricoxib, 10 mg/d, oral, OD	114	62.47	0.228	8.6
		Etoricoxib, 30 mg/d, oral, OD	102	61.25	0.343	8.86
		Etoricoxib, 60 mg/d, oral, OD	112	60.03	0.339	7.6
		Etoricoxib, 90 mg/d, oral, OD	112	60.1	0.321	7.16
		Placebo	60	62.52	0.217	7.18
Day 2000	NR	Ibuprofen, 2400mg/d, oral, TID	249	64.1	0.217	9	NR	NR	EC	NR	No	Yes
		Placebo	74	63.1	0.149	9.3			EC
Collantes 2002	ISRCTN25142273	Naproxen, 1000mg/d, oral, BID	181	52	0.18	8	NR	NR	EC	NR	Yes	NR
		Etoricoxib, 90mg/d, oral, OD	353	53	0.19	8
		Placebo	357	52	0.18	9
Schnitzer 2005a	NR	Naproxen, 1000mg/d, oral, BID	117	60	0.39	NR	NR	NR	EC	NR	NR	Yes
		Placebo	104	61	0.38
Sowers 2005	NR	Celecoxib 200mg/d, oral, OD	136	61.8	0.38	NR	1	NR	NR	NR	Yes	NR
		Naproxen 1000mg/d, oral, BID	130	63.6	0.4		1
Pincus 2004	PACES-a	Celecoxib, 200mg/d, oral, OD	181	64.0961	0.386735	9.16243	NR	NR	NR	NR	NR	NR
		Acetaminophen, 4000mg/d, oral, QID	171	63.2	0.374667	9.9
		Placebo	172	62.5994	0.354779	8.70174
	PACES-b	Celecoxib, 200mg/d, oral, OD	189	63.5063	0.322926	9.7455	NR	NR	NR	NR	NR	NR
		Acetaminophen, 4000mg/d, oral, QID	185	63.8692	0.367676	9.93459
		Placebo	182	63.0077	0.3355	8.71538
Herrera 2007	NR	Diclofenac, 100mg/d, oral, OD, controlled release	31	60.87	0.129	NR	0.483871	NR	EC	NR	NR	Yes
		Diclofenac, 100mg/d, oral, BID, immediate release	31	62.68	0.094		0.451613
Yocum 2000	NR	Diclofenac, 100mg/d,oral, BID	153	63	0.32	9	NR	NR	0.105	NR	NR	Yes
		Placebo	157	62.3	0.35	8			0.07
Schnitzer 2004b	NR	Diclofenac, 150mg/d, oral, BID	94	59.7	0.32	6.3	NR	NR	EC	No	NR	Yes
		Placebo	97	61.5	0.33	8
Essex 2012b	NR	Celecoxib, 200 mg/d, oral, OD	127	58	0.2	5.4	NR	NR	EC	NR	Yes	NR
		Naproxen, 1000mg/d, oral, BID	128	58	0.18	5.1
		Placebo	67	58	0.24	6.2
Simon 1999/Zhao 2000	NR	Celecoxib, 200mg/d, oral, BID	240	54	0.26	11	NR	NR	EC	No	Yes	NR
		Celecoxib, 400mg/d, oral, BID	235	55	0.27	11
		Celecoxib, 800mg/d, oral, BID	218	54	0.28	10
		Naproxen, 1000mg/d, oral, BID	225	55	0.28	10
		Placebo	231	54	0.27	11
Lister 1993	NR	Diclofenac, 100-200mg/d, oral, NR	296	60.8	0.25	NR	NR	NR	EC	Yes	NR	NR
		Naproxen, 500-1500mg/d, oral, NR	279
		Ibuprofen, 1200-3200mg/d, oral, NR	235
Tannenbaum 2004	NR	Celecoxib, 200mg/d, oral, OD	481	64.1	0.308	5 (*1)	NR	NR	NR	NR	Yes	Yes
		Placebo	243	64.6	0.329	4 (*1)
Stengaard-Pedersen 2004	NR	Celecoxib, 200mg/d, oral, OD am	230	66.6	0.33	5	NR	NR	NR	NR	NR	Yes
		Celecoxib, 200mg/d, oral, OD pm	233	66.4	0.28	4.7
		Celecoxib, 200mg/d, oral, BID	234	67.8	0.35	5.2
Schnitzer 2010	NR	Naproxen, 1000mg/d, oral, BID	227	61.1	0.322	NR	0.48	NR	EC	NR	Yes	Yes
		Placebo	221	61	0.281		0.511
Sangdee 2002	NR	Diclofenac, 75mg/d, oral, TID, film coated tablet + electroacupuncture	49	62.14	0.22449	3.94	NR	NR	EC	NR	NR	Yes
		Placebo + electroacupuncture	47	62.7	0.255319	4.98
Bakshi 1993	NR	Diclofenac, 150mg/d, oral, TID, dispersible	62	62.8	0.19	4.4	NR	NR	NR	NR	No	No
		Diclofenac sodium, 150mg/d, oral, TID, enteric coated	68	61.5	0.34	4.6
Dahlberg 2009	NR	Celecoxib, 200mg/d, oral, OD	463	71	0.32	NR	NR	NR	EC	No	Yes	Yes
		Diclofenac, 100mg/d, oral, BID	462	71	0.31
Shi 2004	NR	Diclofenac, 75-100mg/d, oral, NR	131	45.9	0.335878	1 (*1, *2)	NR	NR	NR	No	No	NR
		Celecoxib, 200mg/d, oral, NR	55	52.6	0.345455	1 (*1, *2)
Schnitzer 2011b	NR	Naproxen, 1000 mg/d, oral, BID	254	60	0.295	NR	0.508	NR	EC	NR	Yes	Yes
		Placebo and after 13 weeks, naproxcinod 375mg/d, BID	123	60.2	0.301		0.561
		Placebo and after 13 weeks, naproxcinod 750mg/d, BID	134	60.1	0.246		0.418
Meinicke 1980	NR	Diclofenac, 100mg/d, oral, BID for 14 days and then ibuprofen 1200mg/d, oral, TID	24	NR	0.291667	4 (*1)	0	NR	EC	NR	NR	Yes
		Ibuprofen, 1200mg/d, oral, TID for 14 days and then diclofenac 100mg/d, oral, BID for 14 days
Smugar 2006	Study 1	Celecoxib, 200mg/d, oral, OD	456	61.8	0.325	NR	NR	NR	NR	No	Yes	Yes
		Placebo	150	61.8	0.313
	Study 2	Celecoxib, 200mg/d, oral, OD	460	62	0.343	NR	NR	NR	NR	No	Yes	Yes
		Placebo	151	62.5	0.325
Goldberg 1988	NR	Naproxen, 1000mg/d, oral, OD, controlled release	187	64	0.27	NR	NR	NR	EC	Yes	No	NR
		Naproxen, 500mg/d, oral, BID, no controlled release
Schnitzer 2011a	NCT00154219	Celecoxib, 200mg/d, oral, OD	419	61.7	0.387	3.7	NR	NR	EC	NR	NR	Yes
		Placebo	416	61.4	0.394	3.8
Huskisson 1992	NR	Naproxen, 1000mg/d, oral, BID, standard	175	58.2	0.691429	9.7	NR	NR	EC	NR	NR	NR
		Naproxen, 1000mg/d, oral, BID, enteric coated	173	59.3	0.705202	8.8
Emery 2008	NR	Celecoxib, 200mg/d, oral, OD	69	63	0.522	NR	NR	NR	EC	No	Yes	Yes
		Diclofenac, 150mg/d, oral, TID	72	65	0.556
Williams 2006	NR	Naproxen, 1000 mg/d, oral BID	219	54.5	0.251	10.4	NR	NR	0.128	NR	Yes	NR
		Placebo	220	58.1	0.273	11.5			0.123
Arcangeli 1996	NR	Diclofenac, 150mg, once daily, prolonged release	20	60.5	0.1	NR	NR	NR	EC	NR	NR	NR
		Diclofenac, 50mg, every 8 hours, enteric coated	20	57	0.35
Ghosh 2007	NR	Diclofenac sodium 75mg/d, oral, OD, sustained release	142	NR	0.371	4.3	NR	NR	EC	No	No	Yes
		Etoricoxib 90mg/d, oral, OD	162
		Placebo	123
Gibofsky 2007	NR	Naproxen 1000mg/d, oral, BID	167	56.6	0.29	9.9	NR	NR	EC	NR	Yes	Yes
		Placebo	171	56.4	0.16	12
Zhao 1999/Bensen 1999	NR	Celecoxib, 100mg/d, oral, BID	203	62	0.31	9	NR	NR	EC	NR	Yes	Yes
		Celecoxib, 200mg/d, oral, BID	197	62	0.27	9.5
		Celecoxib, 400mg/d, oral, BID	202	63	0.28	9.4
		Naproxen, 1000mg/d, oral, BID	198	62	0.29	9.7
		Placebo	204	62	0.25	9.5
McKenna 2001a	NR	Celecoxib, 200mg/d, oral, BID	201	61.9	0.32	8.4	NR	NR	0.08	NR	Yes	NR
		Diclofenac 150mg/d, oral, TID	199	62.7	0.28	8.5			0.06
		Placebo	200	60.4	0.34	8.8			0.09
Williams 2000	NR	Celecoxib, 200mg/d, oral, BID	232	62.6	0.33	8.57	NR	NR	EC	NR	Yes	Yes
		Celecoxib, 200mg/d, oral, OD	231	63	0.33	9.33
		Placebo	223	62.7	0.34	8.78
Bocanegra 1998	Arthrotec Osteoarthritis Study Group	Diclofenac sodium, 150mg/d, oral, BID	154	62.9	0.29	11.9	NR	NR	1	NR	NR	NR
		Placebo	91	61.5	0.32	10.6
Bellamy 1992	NR	Naproxen, 1000mg/d, oral, BID, enteric coated	39	55	0.38	NR	NR	NR	EC	NR	No	Yes
		Naproxen, 750mg/d, oral, BID, enteric coated	44	58	0.23
		Naproxen, 1000mg/d, oral, BID, standard	19	58	0.47
		Naproxen, 750mg/d, oral, BID, standard	21	58	0.33
Wiesenhutter 2005	Protocol 071	Etoricoxib, 30mg/d, oral, OD	214	63.1	0.299	7.9	0.409	NR	NR	Yes	Yes	NR
		Ibuprofen, 2400mg/d, oral, TID	210	61.3	0.3	8.2
		Placebo	104	59.5	0.279	6.9
Schnitzer 2005b	VACT-1 and VACT-2 (Protocols 106 and 150)	Celecoxib, 200 mg/d, oral, OD	523	61.4	0.319	NR	0.43	NR	NR	NR	No	NR
		Acetaminophen, 4000 mg/d, oral, QID	269	61.9	0.338
Sheldon 2005	NR	Celecoxib, 200mg/d, oral, OD	393	60.2	0.369	6.7	NR	NR	EC	Yes	Yes	Yes
		Placebo	382	60.8	0.387	7
Biegert 2004	NR	Diclofenac, 100mg/d, oral, BID, enteric coated	43	61.2	0.348837	8.5	NR	NR	EC	NR	Yes	No
		Placebo	41	62.4	0.390244	10.9
Stock 1991	NR	S-ibuprofen, 1200mg/d, oral, TID	50	NR	NR	NR	NR	NR	NR	NR	No	Yes
		Ibuprofen racemate (R+S), 1800mg/d, oral, TID
Emery 1999	NR	Celecoxib, 400mg/d, oral, BID	326	55.9	0.24	11	NR	NR	EC	NR	NR	NR
		Diclofenac, 150mg/d, oral, BID, sustained release	329	54.5	0.29	9.9
DeLemos 2011	NR	Celecoxib 200 mg/d, oral, OD	203	60	0.351	8	NR	NR	EC	NR	Yes	NR
		Placebo	202	58.9	0.315	7.8
Zacher 2003	NR	Etoricoxib, 60mg/d, oral, OD	256	63.1	0.188	7.5	NR	NR	NR	Yes	Yes	NR
		Diclofenac 150mg/d, oral, 50mg three times daily	260	63	0.204	7.5
Wagenitz 2007	NR	Diclofenac, 100mg/d, oral, OD, sustained release (CAP)	104	63.2	0.308	NR	NR	NR	EC	NR	Yes	No
		Diclofenac, 100mg/d, oral, OD, sustained release (TAB)	105	61.5	0.371
Bakshi 1996	NR	Diclofenac, 75mg/d, oral, OD, resinate capsules (for the first 2 weeks:150mg/d, BID)	105	NR	0.36	4	NR	NR	EC	NR	NR	NR
		Diclofenac sodium, 100mg/d, oral, BID, enteric coated (for the first 2 weeks: 150mg/d, TID)	111		0.39	5
March 1994	NR	Diclofenac, 100mg/d, oral, BID	25	NR	0.2	8 (*1)	NR	NR	NR	NR	NR	Yes
		Acetaminophen, 1000mg/d, oral, BID
Fleischmann 2005	NR	Celecoxib, 200mg/d, oral, OD	444	61.3	0.329	6.7	NR	NR	NR	No	Yes	Yes
		Placebo	231	61.5	0.338	6.6
Caldwell 1994	NR	Naproxen, 1000mg/d, oral, BID, enteric coated	178	60	NR	NR	NR	NR	0.11	No	Yes	Yes
		Naproxen, 1000mg/d, oral, BID, immediate release	177						0.04
Davies 1999	NR	Ibuprofen, 2400mg/d, oral, TID	54	61	0.37	7.6	NR	NR	EC	NR	NR	Yes
		Placebo	50	62.1	0.36	8.4
Lanza 2008	NR	Ibuprofen, 2400mg/d, oral, TID	64	54.1	0.422	NR	NR	NR	EC	No	NR	NR
		Ibuprofen-PC, 2400mg/d, oral, TID	61	54.2	0.426
Lehmann 2005	NR	Celecoxib, 200mg/d, oral, OD	420	62.9	0.317	4.4	NR	NR	EC	Yes	Yes	Yes
		Placebo	424	61.7	0.281	3.9
Greenwald 2011	Protocol #086, NCT00264147	Etoricoxib, 10mg/d, oral, OD	154	58.7	0.24	10.1	NR	NR	EC	NR	NR	NR
		Etoricoxib, 30mg/d, oral, OD	151	56.2	0.166	11.2
		Etoricoxib, 60mg/d, oral, OD	140	57.7	0.2	10.3
		Etoricoxib, 90mg/d, oral, OD	155	54.9	0.213	9.9
		Placebo	161	57.4	0.155	10
Altman 1998	NR	Naproxen, 1000mg/d, oral, BID	113	63	0.43	NR	NR	NR	NR	NR	NR	Yes
		Placebo	115	65	0.47
Lisse 1996	NR	Naproxen sodium, 1000mg/d, oral, OD, controlled release	116	54.7	0.267241	NR	NR	NR	EC	NR	NR	Yes
		Naproxen, 1000mg/d, oral, BID	116	54	0.206897
		Placebo	116	56.4	0.258621
Puopolo 2007	NR	Etoricoxib, 30mg/d, oral, OD	224	62.1	0.223	6.6	0.464	NR	0.042	Yes	Yes	Yes
		Ibuprofen, 2400mg/d, oral, TID	213	62.3	0.263	6.7
		Placebo	111	64	0.243	6.5
Bakshi 1992	NR	Diclofenac, 150mg/d, oral, TID, dispersible	67	57.7	0.39	4.5	NR	NR	EC	NR	NR	No
		Diclofenac sodium, 150mg/d, oral, TID, enteric-coated	69	54.8	0.46	3.5
Singer 2000	NR	Dexibuprofen (S(+)ibuprofen) 800mg/d, oral, TID	59	56.5	0.4407	NR	NR	NR	NR	NR	NR	NR
		Dexibuprofen (S(+)ibuprofen) 400mg/d, oral, TID	60	53.6	0.5167
		Racemic ibuprofen (R(-)ibuprofen 1600mg/d, oral, TID	59	55.6	0.5932
Marcolongo 1996	NR	Diclofenac sodium 150mg/d, oral, OD, prolonged-release	10	56.1	0.25	NR	NR	NR	EC	NR	NR	NR
		Diclofenac sodium, 150mg/d, oral, TID, enteric-coated	10	57.5	0.3
McKenna 2001b	NR	Celecoxib, 200mg/d, oral, OD	63	62	0.33	11.2	NR	NR	0.1	No	Yes	NR
		Placebo	60	63.2	0.25	11.5			0.12
Hochberg 2011/Cryer 2011	Study 307 (PN400-307)	Celecoxib, 200mg/d, oral, OD	242	61.5	0.388	NR	NR	0.14	NR	No	Yes	Yes
		Placebo	124	61.6	0.339			0.177
	Study 309 (PN400-309)	Celecoxib, 200 mg/d, oral, OD	244	62.3	0.373	NR	NR	0.168	NR	No	Yes	Yes
		Placebo	122	61.6	0.369			0.09
Bradley 1991	NR	Ibuprofen, 1200mg/d, oral, QID	62	56.7	0.21	9.7	NR	NR	NR	NR	NR	NR
		Ibuprofen, 2400mg/d, oral, QID	61	55.7	0.29	9.1
		Acetaminophen, 4000mg/d, oral, QID	61	57.2	0.26	8.9
Bliddal 2000	NR	Ibuprofen, 1200mg/d, oral, TID	56	66	0.267857	7.7	NR	NR	NR	NR	NR	Yes
		Placebo
Boureau 2004	IPSO	Ibuprofen, 1200mg/d, oral, TID	111	66.5	0.27	4.8	NR	NR	NR	NR	NR	NR
		Paracetamol, 3000mg/d, oral, TID	111	66.4	0.27	4.5
Lohmander 2005/Svensson 2006	NR	Naproxen, 1000 mg/d, oral, BID, equimolar dose	417	59.8	0.28	NR	NR	NR	EC	No	No	NR
		Placebo	116	59.2	0.24
Dreiser 1993	NR	Ibuprofen, 800mg, oral, OD	30	58.5	0.2	NR	NR	NR	NR	NR	NR	Yes
		Placebo	30	60.3	0.1
Varese 1997	NR	Diclofenac sodium, 150mg/d, oral, OD, prolonged release	20	61.7	0.35	NR	NR	NR	EC	NR	NR	NR
		Diclofenac sodium, 150mg/d, oral, TID, enteric coated tablet	20	65.3	0.35
Williams 2001	NR	Celecoxib, 200mg/d, oral, BID	243	62	0.31	9.5	NR	NR	EC	NR	Yes	Yes
		Celecoxib, 200mg/d, oral, OD	231	61.3	0.31	9.4
		Placebo	244	61.3	0.27	9.7
Leung 2002	NR	Etoricoxib, 60mg, oral, OD	224	62.93	0.228	5.88	NR	NR	NR	Yes	NR	Yes
		Naproxen, 1000mg/d, oral, BID	221	63.16	0.217	6.25
		Placebo	56	64.09	0.179	6.3
Makarowski 2002	NR	Naproxen, 100mg/d, oral, BID	118	63.1	0.31	5.3	NR	NR	0.09	NR	Yes	NR
		Placebo	118	62.1	0.31	6.2			0.11
Matsumoto 2002	NR	Etoricoxib, 90mg/d, oral, OD	323	55	0.27	9	NR	NR	EC	NR	Yes	Yes
		Naproxen, 1000mg/d, oral, BID	170	56	0.23	10
		Placebo	323	56	0.19	9
Bedogni 1990	NR	Naproxen, 750mg/d, oral, OD, controlled release	24	51.58	0.666667	NR	NR	NR	NR	NR	NR	NR
		Naproxen, 750mg/d, oral, BID, trade capsules	24	49.29	0.75
Mayrhofer 2001	NR	Dexibuprofen ((S+)-Ibuprofen), 1200mg/d, oral, TID	178	NR	NR	NR	NR	NR	NR	NR	NR	NR
		Dexibuprofen ((S+)-Ibuprofen), 600mg/d, oral, TID
		Ibuprofen 2400mg/d, oral, TID, racemic
Hawel 2003	NR	Dexibuprofen ((S+)-Ibuprofen), 800mg/d, oral, BID	74	55.3	0.4459	NR	NR	NR	NR	NR	Yes	No
		Celecoxib, 200mg/d, oral, BID	74	53.2	0.5676
Kelly 1989	NR	Naproxen, 1000mg/d, oral, OD, sustained-release	40	63.5	0.45	NR	NR	NR	NR	NR	NR	Yes
		Naproxen, 500mg/d, oral, BID, conventional
Petersen 2011	NR	Ibuprofen, 1200mg/d, oral, BID + daily exercise	11	61.7	0.363636	NR	NR	NR	EC	NR	NR	Yes
		Placebo + daily exercise	12	63.1	0.416667
Kivitz 2001	NR	Celecoxib, 100mg/d, oral, BID	216	62	0.35	7.3	NR	NR	9-18%	NR	Yes	Yes
		Celecoxib, 200mg/d, oral, BID	207	62	0.35	7.2
		Celecoxib, 400mg/d, oral, BID	213	61	0.33	6.9
		Naproxen, 1000mg/d, oral, BID	207	64	0.34	7.3
		Placebo	218	64	0.33	7.9
Boswell 2008	Study A (GSK protocol CXA20005)	Celecoxib, 200mg/d, oral, OD	109	63,3	0.36	6.9	NR	NR	EC	Yes	NR	Yes
		Placebo	107	63,5	0.29	6.4
	Study B (GSK protocol CXA30007)	Celecoxib, 200mg/d, oral, OD	185	59,7	0.33	8.8	NR	NR	EC	Yes	No	Yes
		Placebo	186	60,5	0.27	8
Gabard 1993	NR	Diclofenac, 150mg/d, oral, TID, immediate release	61	53	0.229508	NR	NR	NR	NR	NR	NR	Yes
		Diclofenac, 150mg/d, oral, BID, slow release	60	56	0.216667
Sandelin 1997	NR	Diclofenac, 100mg/d, oral, BID, combined with placebo gel, 9g/d, TID	78	61	0.269	NR	NR	NR	EC	NR	NR	NR
		Placebo gel and tablet	79	61	0.304
Berry 1983	NR	Naproxen, 750mg/d, oral, TID	33	62.2	0.212121	9 (*1)	NR	NR	NR	NR	NR	Yes
		Placebo
Bensen 2002	NR	Naproxen, 1000mg/d, oral, BID	226	55.4	0.19	9.9	NR	NR	0.08	NR	Yes	NR
		Placebo	222	55.7	0.23	10.3			0.081
Birbara 2006	NR (Study 1)	Celecoxib, 200mg/d, oral, OD	157	61.3	0.261	NR	NR	NR	NR	NR	Yes	Yes
		Placebo	78	60.5	0.282
	NR (Study 2)	Celecoxib, 200mg/d, oral, OD	169	60.7	0.349	NR	NR	NR	NR	NR	Yes	Yes
		Placebo	85	60.4	0.294
Case 2003	NR	Diclofenac sodium, 150 mg/d, oral, BID	25	62.9	0.4	NR	NR	NR	EC	NR	No	No
		Acetaminophen, 4000 mg/d, oral, QID	29	62.1	0.482759
		Placebo	28	61.7	0.607143
Lehn 1992	NR	Naproxen, 500/750/1000mg/d, oral, NR, plain naproxen	98	66	0.387755	NR	NR	NR	EC	NR	No	Yes
		Naproxen, 500/750/1000mg/d, oral, NR, enteric coated
Katona 1983	NR	Naproxen, 1000mg/d, oral, OD am	39	45.2359	0.0769231	12 (*3)	NR	NR	EC	NR	NR	NR
		Naproxen, 1000mg/d, oral, OD pm	39
		Naproxen, 1000mg/d, oral, BID am/pm	39
Lisse 2001	NR	Celecoxib, 200mg/d, oral, BID	191	75	0.319	10	NR	NR	NR	NR	Yes	Yes
		Celecoxib, 400mg/d, oral, BID	183	75	0.361	10.3
		Naproxen, 1000mg/d, oral, BID	206	74.8	0.296	10.4
		Placebo	188	74.4	0.34	9.4
Molnar 1979	NR	Ibuprofen, 2400 mg/d, oral, QID	31	58.9	0.32	12	NR	NR	EC	NR	No	Yes
		Ibuprofen, 3200 mg/d, oral, QID	30	51.9	0.3	7.9
Arendt-Racine 1978	NR	Naproxen, 500 mg/d, oral, BID	66	52.5	0.27	8.7	NR	NR	EC	NR	NR	Yes
		Ibuprofen, 1200 mg/d, oral, TID
Blechman 1978	NR	Naproxen, 750 mg/d, oral, BID	89	66.4	0.34	8 (*3)	NR	NR	EC	NR	NR	No
		Placebo
Buckland 1995	NR	Diclofenac, 100 mg/d, orally, OD, slow release	47	58.3	0.23	5.3	NR	NR	NR	NR	NR	Yes
		Placebo
Caruso 1987	NR	Naproxen, 750 mg/d, oral, 6 times daily	245	58.2	0.28	6.1	NR	NR	EC	NR	NR	No
		Placebo	241	59.6	0.26	6
Crook 1981	NR	Diclofenac, 100 mg/d, orally, QID	17	67.6	0.53	5.83333	NR	NR	EC	NR	NR	Yes
		Ibuprofen, 1600 mg/d, oral, QID	20	62	0.55	7.33333
Dieppe 1993	NR	Placebo	44	63.1	0.16	8	NR	NR	NR	NR	NR	Yes
		Diclofenac, 100 mg/d, orally, OD, slow release	45	63	0.38	11.6
Flavell-Matts 1993	NR	Ibuprofen, 1600 mg/d, oral, BID, sustained release	76	62.1	0.16	NR	NR	NR	NR	NR	NR	Yes
		Ibuprofen, 1600 mg/d, oral, QID, conventional release	74
Accardo 1991	NR	Naproxen, 750 mg/d, oral, OD, controlled release	20	57.53	0.25	NR	NR	NR	EC	NR	NR	NR
		Naproxen, 1000 mg/d, oral, BID, regular	20	58.24	0.35
Adams 1990	NR	Diclofenac, 150 mg/d, oral, BID, sustained release	165	57.3	0.4	NR	NR	NR	EC	NR	NR	Yes
		Diclofenac, 150 mg/d, oral, TID, eneteric coated
Bakshi 1991	NR	Diclofenac, 150 mg/d, oral, TID, dispersible	208	69.2	0.45	6.8	NR	NR	EC	NR	NR	Yes
		placebo	106	68.4	0.3	5.7
Esselinckx 1990	NR	Diclofenac, 100 mg/d, oral, 50mg twice daily	87	63.85	0.4138	4 (*4)	NR	NR	EC	NR	NR	NR
		Placebo	89	62.19	0.3146	3 (*4)
Furst 2002	NR	Placebo	177	56	0.249	10.4	NR	NR	0.09	NR	NR	Yes
		Diclofenac, 150 mg/d, BID	181	54.7	0.221	10.3			0.099
Mendelsohn 1991	NR	Naproxen, 750 mg/d, oral, BID	139	63.3	0.25	NR	NR	NR	NR	NR	Yes	NR
		Naproxen, 1000 mg/d, oral, BID
		Naproxen, 1000 mg/d, oral, OD
Schnitzer 2005c-1	NR	Diclofenac, 150 mg/d, oral, BID	94	59.7	0.32	6.3	NR	NR	EC	No	Yes	Yes
		Placebo	97	61.5	0.33	8
Schnitzer 2005c-2	NR	Diclofenac, 150 mg/d, oral, BID	91	53.5	0.23	8.7	NR	NR	EC	No	Yes	Yes
		Placebo	99	54.6	0.31	9.2
Baraf 2007	EDGE	Etoricoxib, 90mg/d, oral, OD	3593	63.7	0.273	NR	45.3	NR	0.041	Yes	Yes	Yes
		Diclofenac sodium, 150mg/d, oral, TID	3518	63.8	0.293		45.7		0.04
O'Connor 1993	NR	Ibuprofen 1600mg/d, oral, sustained release	463	59.7	0.4	NR	NR	NR	NR	NR	NR	Yes
		Ibuprofen, 1600mg/d, oral, QID, conventional release	115
Williams 1993	NR	Naproxen, 750mg/d, oral, BID	90	58.8	0.244444	7 (*3)	NR	NR	EC	NR	NR	NR
		Acetaminophen, 2600mg/d, oral, QID	88	60.3	0.25	6 (*3)
Manchester GP Group 1984	NR	Naproxen, 1000 mg/d, BID	114	62	0.307522	6	NR	NR	NR	NR	No	Yes
		Ibuprofen, 1200 mg/d, oral, TID	112
Marcolongo 1985	NR	Diclofenac, 100 mg/d, OD, slow release	68	57.9	0	9	NR	NR	NR	NR	No	Yes
		Placebo	68
Geusens 2002	NR	Naproxen, 1000 mg/d, oral, BID	141	54.1	0.176	9.1	NR	NR	EC	Yes	No	Yes
		Placebo	289	53.7	0.152	8.6
Kivitz 2002		Naproxen, 1000 mg/d, oral, BID	205	60.4	0.37	9.4	NR	NR	0.15	No	Yes	NR
		Placebo	205	60.3	0.36	8.3			0.1
Germain 1985		Diclofenac sodium, 150mg/d, 50mg TID	24	59.8	0.47	10.6	NR	NR	EC	NR	NR	NR
		Placebo	22	63	0.29	8.7
		Diclofenac sodium, 150mg/d, 50mg TID	73	61.4	0.3	8.9
		Placebo	72	59.3	0.16	8.7
Laine 2004	NR	Ibuprofen, 2400mg, oral, TID	400	61	0.24	NR	NR	0.32	0.09	No	No	Yes
		Placebo	410	61	0.27			0.34	0.08
Sikes 2002	NR	Diclofenac, 150mg, oral, BID	212	61.1	0.31	10.8	NR	NR	0.15	No	Yes	NR
		Ibuprofen, 2400mg, oral, TID	207	60.2	0.33	9.9			0.14
		Placebo	210	59.5	0.31	9.4			0.11
Hawkey 2004	NR	Celecoxib, 200mg/d, oral, OD	258	59.9	0.233	8.1	NR	NR	0.345	No	Yes	Yes
		Ibuprofen, 2400mg/d, oral, TID	260	57.9	0.238	6.9			0.346
Kivitz 2004	NR	Celecoxib, 400mg/d, oral, BID	223	51.7	0.22	NR	NR	NR	0.4	No	Yes	Yes
		Ibuprofen, 2400mg/d, oral, TID	216	52.2	0.2				0.37
Izhar 2004	NR	Celecoxib, 200mg/d, oral, OD	25	57.9	0.44	NR	1	NR	EC	NR	No	Yes
		Diclofenac, 75mg, oral, BID
Essex 2012a	NR	Celecoxib, 200 mg/d, oral, OD	296	60	0.351	7.2	NR	NR	EC	No	Yes	Yes
		Naproxen, 1000 mg/d, oral, BID	293	60.7	0.324	8.5
Schnitzer 2004/Farkouh 2004	TARGET	Naproxen, 1000 mg/d, BID	4730	63.6	0.23	NR	0.44	0.1	EC	No	Yes	Yes
		Ibuprofen, 2400 mg/d, TID	4397	63.3	0.24		0.45	0.1
Cheung 2010	NR	Celecoxib, 200mg/d, BID	440	50.9	0.141	NR	NR	NR	0.012	No	Yes	Yes
		Diclofenac, 100mg/d, BID	440	51	0.182				0.005
Eversmeyer 1993	NR	Diclofenac, 100-200mg/d	296	NR	NR	NR	NR	NR	0.312	Yes	NR	NR
		Naproxen, 500-1500mg/d	279
		Ibuprofen, 1200-3200mg/d	235
Tannenbaum 1984	NR	Diclofenac, 50mg BID to TID	28	55.1	0.285714	8 (*3)	NR	NR	NR	NR	No	NR
		Naproxen, 250mg BID to TID	28	51.2	0.321429	10 (*3)
Hawkey 2003	NR	Naproxen, 1000mg/d, 500 mg BID	220	51	0.22	NR	NR	0.4	0.14	No	NR	NR
		Placebo	221	51	0.18			0.38	0.1
Goldstein 2007	NR	Celecoxib 200mg/d, OD	516	56.7	0.328	10 (*3)	NR	0.196	EC	NR	Yes	NR
		Naproxen 1000mg/d, BID	529	56.7	0.363	9 (*3)		0.153		Yes
Sawitzke 2010	GAIT report	Celecoxib, 200mg, OD	142	57.6	0.345	10.2	NR	NR	NR	NR	NR	Yes
		Placebo	131	56.9	0.343	10.1
Temple 2006	NR	Acetaminophen, 4g/d, 1g every 4-6 hours	287	59.1	0.334	NR	NR	NR	EC	NR	NR	NR
		Naproxen, 750mg/d, BID	284	59.5	0.282
Whelton 2006 /White 2012/Silverstein 2000/Goldstein 2002	CLASS	Celecoxib, 800 mg/d, BID	3987	60.6	0.315	OA: 10.3 RA: 11.3	0.39	0.158	0.084	NR	Yes	NR
		Ibuprofen, 2400 mg/d, TID	1985	59.5	0.292	OA: 10.1 RA: 10.7	0.381	0.143	0.081
		Diclofenac, 150 mg/d, BID	1996	60.1	0.326		0.389	0.156
Bhagat 2001	NR	Diclofenac, 150 mg/d, BID	15	53.8	0	NR	1	NR	NR	NR	NR	Yes
		Ibuprofen, 2400 mg/d, TID
Goldstein 2001	NR	Celecoxib, 400 mg/d, oral, BID	270	56.7	0.33	OA: 9.5 RA: 11.6	NR	NR	0.21	No	Yes	Yes
		Naproxen, 1000 mg/d, oral, BID	267	57.7	0.33	OA: 11.0 RA: 8.9			0.2
Hawkey 2000	NR	Ibuprofen, 2400 mg/d, TID	193	61	0.26	NR	NR	0.42	0.13	No	No	Yes
		Placebo	194	62	0.25			0.44	0.09
Schiff 1996	NR	Naproxen, 1000mg/d, oral, OD	116	63.2	0.301724	NR	NR	NR	EC	Yes	No	Yes
		Naproxen, 1000mg/d, oral, BID	115	64.1	0.313
		Placebo	116	64.2	0.3276
Schmitt 1999	NR	Diclofenac sodium, 150mg/d, OD, Dual release capsule	111	61	0.1712	9.4	NR	NR	EC	NR	No	Yes
		Diclofenac sodium, 75mg/d, OD, Dual release capsule	114	61	0.1491	8.7
		Diclofenac sodium, 150mg/d, TID, Enteric coated tablets	112	60	0.1607	7.8
		Placebo	56	62	0.1786	9.9
Clegg 2006	GAIT	Celecoxib, 200mg/d	318	59.4	0.333	10.1	NR	NR	NR	NR	No	Yes
		Placebo	313	58.2	0.361	9.5
White 2009	NR	Naproxen, 1000 mg/d, BID	225	61	0.322	NR	0.484	NR	EC	NR	Yes	Yes
		Placebo	222	61	0.284		0.509
Weisman 1986	NR	Diclofenac sodium , 150mg/d, TID	76	51.4	0.28	9.6	NR	NR	NR	NR	No	Yes
		Placebo	82	50.3	0.26	9					No
Vetter 1985	NR	Naproxen, 1000 mg/d, oral, OD	30	65.6	0.5	3.4	NR	NR	EC	NR	NR	NR
		Diclofenac sodium, 150 mg/d, oral, TID	30	65.9	0.57	3.6
Ryley 1988	NR	Naproxen, 1000 mg/d, OD, controlled release	96	NR	NR	7.3	NR	NR	NR	NR	NR	NR
		Naproxen, 750 mg/d, OD, controlled release	106
		Naproxen, 1000 mg/d, BID standard release	90			7.5
		Naproxen, 750 mg/d, BID, standard release	110
Scharf 1982	NR	Naproxen, 750 mg/d, oral, OD	50	60	NR	NR	NR	NR	NR	NR	No	No
		Diclofenac sodium, 150 mg/d, oral, TID		63.5
Gall 1982	NR	Naproxen, 500 mg/d, oral, BID	25	52 (*4)	0.36	11 (*4)	NR	NR	NR	No	Yes	Yes
		Ibuprofen, 1600 mg/d, oral	21	47 (*4)	0.24	12 (*4)
Kirchheiner 1976	NR	Diclophenac sodium, 75 mg/d, oral, TID	62	55.1	0.15	6 (*4)	NR	NR	EC	No	No	No
		Placebo	57	58	0.11	6 (*4)					Yes
Mehta 1992	NR	Naproxen 900 mg/d (+- 250), BID	30	38.4	NR	1.6	NR	NR	EC	No	No	NR
		Placebo	30	16.7	NR	1.5
Kolodny 1988	NR	Diclofenac, 150 mg/d, oral, 75mg BID	111	53.3	0.35	9.3	NR	NR	NR	NR	NR	NR
		Naproxen, 1000 mg/d, oral, 500mg BID	112	51.5	0.24	9.2
Cannon 2008	TIMI study group	Etoricoxib, 90mg/d, oral, OD	108	59.3	0.37	NR	0.444	0.13	NR	NR	No	NR
		Celecoxib, 400mg/d, oral, BID	107	59.3	0.402		0.364	0.103
		Ibuprofen, 2400mg/d, oral, TID	107	56.8	0.421		0.402	0.168
		Placebo	111	57.8	0.324		0.432	0.171
Cannon 2006/Laine 2008/Laine 2007/Laine 2009	MEDAL programme (*7)	Etoricoxib, 60/90mg/d, oral, OD	17412	63.2	0.258	NR	0.466	0.117	0.065	Yes	Yes	NR
		Diclofenac, 150mg/d, oral, BID or TID	17289	63.2	0.258		0.476	0.118
Combe 2009	The MEDAL study (*7)	Etoricoxib, 60mg/d, OD	6769	63.9	0.265	20.8	0.498	NR	0.062	Yes	Yes	Yes
		Diclofenac 150 mg/d, BID	6700	64	0.261	20.2	0.514		0.067
		Etoricoxib 90 mg/d, OD	2171	64.5	0.311	20.4	0.532		0.084
		Diclofenac 150 mg/d, BID	2162	64.2	0.3	19.4	0.517		0.081
		Etoricoxib 90 mg/d, OD	2841	61.4	0.225	20.8	0.427		0.09
		Diclofenac 150 mg/d, BID	2855	61.4	0.214	20.1	0.436		0.091
Krueger 2008	EDGE-II (*7)	Etoricoxib, 90mg/d, OD	2032	60.8	0.194	NR	0.363	NR	0.058	Yes	Yes	Yes
		Diclofenac sodium, 150 mg/d, BID	2054	60.8	0.209		0.391		0.055
Mowat 1984	NR	Naproxen, 1000 mg/d 4 weeks, oral, OD, followed by Naproxen 1000 mg/d, 4 weeks, oral BID	19	51.5	0.11	10.5	NR	NR	EC	NR	NR	NR
		Naproxen 1000 mg/d, 4 weeks, oral BID followed by Naproxen, 1000 mg/d 4 weeks, oral, OD	20	52.3	0.3	6.9
Pavelka 1981	NR	Diclofenac, 100 mg/d, rectal OD	45	49.1	0.0888889	8.5	NR	NR	NR	NR	NR	NR
		Naproxen, 500 mg/d, rectal OD
		Naproxen, 500 mg/d, oral, BID
Roth 1995	NR	Diclofenac, 150mg/d, oral, BID	111	65.8	0.24	NR	NR	NR	0.23	No	No	Yes
		Naproxen, 1000 mg/d, oral, BID	113	65.8	0.29				0.24
Giansiracusa 1977	NR	Ibuprofen, 1800 mg/d, oral, 450mg QID	106	65.1	0.22	12.6	NR	NR	NR	NR	NR	Yes
		Placebo	116	65.4	0.33	10.3
Turner 1988	NR	Naproxen, 750 mg/d, BID	286	52.3	0.27	NR	NR	NR	NR	NR	NR	NR
		Naproxen, 1500 mg/d, BID	300
Godfrey 1975	NR	Ibuprofen,1200mg/d, oral, QID	20	57.1	NR	NR	0.1	NR	NR	NR	NR	NR
		Ibuprofen, 2400 mg/d, oral, QID	21	46.5	NR		0.095
Humberto-Lizarazo 1983	NR	Naproxen, 1000 mg/d, oral, BID	12	43.9	0.0833	9.3	NR	NR	NR	NR	NR	NR
		Diclofenac, 100 mg/d, oral, BID	12	44.1	0.25	4.8
Brooks 1980	NR	Diclofenac sodium, 75mg, TID	40	RA: 52 OA: NR	NR	RA: 9 OA: NR	NR	NR	NR	NR	NR	NR
		Ibuprofen, 1200mg, TID
Caldwell 1983	NR	Ibuprofen, 1600mg/d, QID	108	64.7	0.3055	7 (*3)	NR	NR	EC	NR	No	NR
		Naproxen, 500mg/d, BID
Castles 1978	NR	Naproxen, 250mg, BID	107	52.5	0.4019	9 (*3)	NR	NR	EC	NR	NR	NR
		Naproxen, 500mg, taken at bedtime
Huskisson 1991	NR	Naproxen, 1000 mg/d, BID	98	52	0.37	NR	NR	NR	NR	NR	No	NR
		Diclofenac, 150 mg/d, TID
Hunt 2003a	NR	Etoricoxib, 120mg/d, oral, OD	221	61	0.24	NR	NR	NR	0.08	No	Yes	Yes
		Ibuprofen, 2400mg/d, oral, TID	226	62	0.31				0.08
		Placebo	233	62	0.23				0.11
Hunt 2003b	NR	Etoricoxib, 120mg/d, oral, OD	251	53	0.16	NR	NR	0.46	0.1	No	Yes	Yes
		Naproxen, 1000mg/d, oral, BID	244	54	0.17			0.41	0.09
		Placebo	247	54	0.19			0.45	0.09
Geusens 2004	NR	Naproxen, 1000mg/d, oral, BID	279	54.4	0.211	10.9	NR	NR	EC	No	Yes	Yes
		Placebo	284	52.6	0.208	9.4
Saag 2000	NR	Ibuprofen, 2400mg/d, oral, TID	221	61	0.262	10	NR	NR	EC	No	No	Yes
		Placebo	69	62	0.188	9
Pagliara 1986	NR	Proxen, 1000mg/d, oral, BID	16	NR	NR	NR	NR	NR	EC	NR	NR	NR
		Naproxen, 1000mg/d, oral, BID	15
Fleischmann 1997	NR	Naproxen, 1000mg/d, oral, QD	92	63	0.304	NR	NR	NR	EC	NR	Yes	NR
		Placebo	94	62	0.287
Haghighi 2005	NR	Ibuprofen, 1200mg/d, oral, OD	40	58.8	0.8	NR	NR	NR	EC	NR	NR	Yes
		Placebo	40	58.4	0.7
Laine 1999	NR	Ibuprofen, 2400 mg/d, TID	183	62	0.34	NR	NR	0.52	0.19	No	No	Yes
		Placebo	177	61	0.34			0.58	0.18
Singh 2006	SUCCESS-1	Celecoxib, 200mg/d, oral, BID	8800	62.2	0.244	7.8	0.389	NR	0.039	No	Yes	No
		Celecoxib, 400mg/d, oral, BID
		Naproxen, 1000mg/d, oral, BID	4394	62.2	0.237	7.8	0.379	NR	0.043
		Diclofenac, 100mg/d, oral BID
NR= not reported. sd= standard deviation. OD= once a day. BID= two times a day. TID= three times a day. QID= four times a day. GI= gastrointestinal. EC= exclusion criterium.
*1: median. *2:calculated from duration in days. *3: calculated from duration in months. *4: calculated from frequency table. *5: range. *6: SEM. *7: The medal study and EDGE-II trial, both part of the medal programma, were identified in the literature search and included, but only results from publications concerning the medal programma were included in the analyses.
