# Supplementary material for: Relative benefit-risk comparing diclofenac to other traditional non-steroidal anti-inflammatory drugs and cyclooxygenase-2 inhibitors in patients with osteoarthritis or rheumatoid arthritis: a network meta-analysis
Source: Arthritis Res Ther. 2015 Mar 19;17(1):66. doi: 10.1186/s13075-015-0554-0 (PMC4411793; doi:10.1186/s13075-015-0554-0)
Supplement: Additional file 6: — Scenario analyses. [file 13075_2015_554_MOESM6_ESM.xlsx]

## Sheet: Sheet1
	Placebo		Celecoxib		Naproxen		Etoricoxib		Ibuprofen		Acetaminophen
Scenario 2	Diff CFB	Prob. DCF better	Diff CFB	Prob	Diff CFB	Probability DCF better	Diff CFB	Prob DCF better	Diff CFB	Prob DCF better	Diff CFB	Prob DCF better
(max doses in RA, DCF 150 mg/day)	(95% CrI)		(95% CrI)	DCF better	(95% CrI)		(95% CrI)		(95% CrI)		(95% CrI)
Pain VAS 6 weeks	-13.27	>99%	-4.481	0.89	-3.553	0.91	19.32	0	-2.907	0.82	-9.568	>99%
	(-17.9; -8.6)		(-11.9; 2.8)		(-8.9; 1.8)		(11.1; 26.6)		(-9.3; 3.5)		(-17.1; -2.1)
Pain VAS 12 weeks	-9.913	>99%	-0.4938	0.55	-0.264	0.53	4.492	0.18	-2.123	0.69	-7.009	0.93
	(-16.3; -3.5)		(-7.9; 7.1)		(-6.9; 6.5)		(-5.4; 14.5)		(-10.7; 6.5)		(-16.4; 2.5)
PGA VAS 6 weeks	*	*	*	*	*	*	*	*	*	*	*	*
PGA VAS 12 weeks	-8.173	>99%	*	*	-0.6485	0.59	1.144	0.35	2.036	0.25	*	*
	(-13.4; -3.0)				(-6.2; 4.9)		(-4.6; 6.9)		(-4.1; 8.2)
Scenario 3	Diff CFB	Prob. DCF better	Diff CFB	Prob	Diff CFB	Probability DCF better	Diff CFB	Prob DCF better	Diff CFB	Prob DCF better	Diff CFB	Prob DCF better
(max doses in RA, DCF 100 mg/day)	(95% CrI)		(95% CrI)	DCF better	(95% CrI)		(95% CrI)		(95% CrI)		(95% CrI)
Pain VAS 6 weeks	-9.016	>99%	-0.08408	0.51	0.8161	0.41	9.794	0.05	1.338	0.37	-5.316	0.9
	(-16.2; -2.0)		(-8.7; 8.1)		(-6.7; 8.1)		(-1.6; 21.2)		(-6.7; 9.2)		(-13.8; 3.0)
Pain VAS 12 weeks	-11.6	>99%	-2.182	0.69	-1.959	0.68	2.82	0.3	-3.855	0.78	-9.859	0.92
	(-19.6; -3.6)		(-11.1; 6.7)		(-10.2; 6.3)		(-8.2; 13.9)		(-13.7; 6.0)		(-23.5; 3.7)
PGA VAS 6 weeks	-18.96	>99%	*	*	-9.732	0.98	-8.752	0.96	-7.397	0.93	*	*
	(-28.3; -9.7)				(-19.3; -0.2)		(-18.8; 1.3)		(-17.2; 2.4)
PGA VAS 12 weeks	-14.09	>99%	*	*	-4.75	0.94	0.1757	0.48	-5.886	0.94	*	*
	(-19.9; -8.3)				(-10.9; 1.4)		(-6.1; 6.5)		(-13.2; 1.5)
Scenario 4	Diff CFB	Prob. DCF better	Diff CFB	Prob	Diff CFB	Probability DCF better	Diff CFB	Prob DCF better	Diff CFB	Prob DCF better	Diff CFB	Prob DCF better
(dose ranges)	(95% CrI)		(95% CrI)	DCF better	(95% CrI)		(95% CrI)		(95% CrI)		(95% CrI)
Pain VAS 6 weeks	-13.7	>99%	-4.9	>99%	-3.1	0.94	1.6	0.23	-1.3	0.68	-9.5	>99%
	(-16.9; -10.5)		(-8.3; 1.4)		(-7.1; 0.9)		(-2.5; 5.6)		(-6.7; 4.1)		(-14.8; -4.1)
Pain VAS 12 weeks	-10.1	>99%	-2.6	0.95	-0.9	0.7	0.4	0.42	-1.6	0.77	-7.1	0.94
	(-13.2; -7.0)		(-5.8; 0.5)		(-4.2; 2.3)		(-3.4; 4.0)		(-5.8; 2.6)		(-16.0; 1.7)
Pain Likert 6 weeks	-1.8	>99%	-0.4	0.9	-0.3	0.77	*	*	*	*	*	*
	(-2.3; -1.2)		(-1.0; 0.2)		(-1.1; 0.5)
Pain Likert 12 weeks	-2.3	>99%	-1.2	0.98	-1.1	0.97	*	*	*	*	*	*
	(-3.4; -1.2)		(-2.3; 0.0)		(-2.2; 0.0)
PF VAS 6 weeks	-10	>99%	-1.2	0.66	0.8	0.4	1.2	0.33	-1	0.63	-6.7	0.95
	(-15.8; -4.4)		(-7.3; 4.6)		(-5.4; 6.7)		(-4.4; 6.5)		(-7.6; 5.3)		(-15.1; 1.2)
PF VAS 12 weeks	-4.5	0.89	2.3	0.27	5.9	0.07	5.3	0.09	3.1	0.23	-7.1	0.97
	(-11.9; 2.8)		(-5.3; 10.0)		(-1.9; 13.6)		(-2.4; 13.0)		(-5.3; 11.4)		(-14.2; 0.1)
PF Likert 6 weeks	-6.7	>99%	-2.2	0.96	-3.2	0.98	*	*	*	*	*	*
	(-9.1; -4.4)		(-4.5; 0.2)		(-6.2; -0.2)
PF Likert 12 weeks	-7.7	>99%	-3.8	>99%	-3.6	0.99	*	*	*	*	*	*
	(-10.7; -4.7)		(-6.9; -0.7)		(-6.7; -0.5)
PGA VAS 6 weeks	-16.6	>99%	-7.1	0.96	-7	0.95	-4.3	0.85	-5.3	0.89	*	*
	(-24.3; -9.0)		(-15.1; 0.8)		(-15.3; 1.3)		(-12.4; 3.8)		(-13.9; 3.3)
PGA VAS 12 weeks	-14.1	>99%	-6.6	0.96	-4.6	0.89	-2.4	0.74	-5.5	0.9	*	*
	(-21.4; -6.8)		(-14.1; 0.9)		(-12.4; 3.0)		(-10.0; 5.2)		(-14.1; 3.1)
PGA Likert 6 weeks	-0.5	>99%	-0.2	>99%	-0.1	0.76	*	*	*	*	*	*
	(-0.7; -0.3)		(-0.4; -0.1)		(-0.2; 0.1)
PGA Likert 12 weeks	*	*	*	*	*	*	*	*	*	*	*	*
Scenario 5	Diff CFB	Prob DCF better	Diff CFB	Prob DCF better	Diff CFB	Prob	Diff CFB	Prob	Diff CFB	Prob DCF better	Diff CFB	Prob
(effect sizes on dose ranges)	(95% CrI)		(95% CrI)		(95% CrI)	DCF better	(95% CrI)	DCF better	(95% CrI)		(95% CrI)	DCF better
Pain 6 weeks	-0.65	>99%	-0.27	0.98	-0.21	0.92	-0.01	0.54	-0.11	0.75	-0.45	>99%
	(-0.88; -0.42)		(-0.52; -0.02)		(-0.50; 0.08)		(-0.27; 0.25)		(-0.44; 0.22)		(-0.78; -0.11)
Pain 12 weeks	-0.47	>99%	-0.2	0.98	-0.15	0.95	-0.05	0.7	-0.18	0.94	-0.36	0.93
	(-0.65; -0.29)		(-0.39; -0.02)		(-0.35; 0.03)		(-0.25; 0.14)		(-0.42; 0.05)		(-0.83; 0.11)
PF 6 weeks	-0.46	>99%	-0.09	0.87	0	0.51	0	0.51	-0.09	0.83	-0.25	0.98
	(-0.63; -0.31)		(-0.27; 0.07)		(-0.20; 0.18)		(-0.18; 0.16)		(-0.30; 0.10)		(-0.51; 0.00)
PF 12 weeks	-0.36	0.9	-0.07	0.6	0.06	0.42	0.04	0.44	-0.04	0.55	-0.56	0.98
	(-0.91; 0.19)		(-0.63; 0.48)		(-0.50; 0.61)		(-0.51; 0.60)		(-0.61; 0.53)		(-1.11; -0.02)
PGA 6 weeks	-0.76	>99%	-0.23	>99%	-0.28	>99%	-0.22	>99%	-0.39	>99%	*	*
	(-0.92; -0.61)		(-0.40; -0.07)		(-0.45; -0.11)		(-0.39; -0.06)		(-0.61; -0.18)
PGA 12 weeks	*	*	*	*	*	*	*	*	*	*	*	*
Scenario 6	Diff CFB	Prob DCF better	Diff CFB	Prob DCF better	Diff CFB	Prob	Diff CFB	Prob	Diff CFB	Prob DCF better	Diff CFB	Prob
(large studies on dose ranges)	(95% CrI)		(95% CrI)		(95% CrI)	DCF better	(95% CrI)	DCF better	(95% CrI)		(95% CrI)	DCF better
Pain VAS 6 weeks	-14.3	>99%	-5.1	0.98	-3.7	0.91	1	0.35	-4.7	0.88	-9.8	>99%
	(-19.2; -9.4)		(-10.1 -0.2)		(-9.2; 1.8)		(-4.3; 6.3)		(-12.5; 3.2)		(-16.8; -2.7)
Pain VAS 12 weeks	-9.3	>99%	-1.8	0.82	-0.1	0.52	1.1	0.31	-1.7	0.74	*	*
	(-13.1; -5.5)		(-5.7; 2.1)		(-4.2; 3.9)		(-3.4; 5.6)		(-6.8; 3.5)
Pain Likert 6 weeks	-1.8	>99%	-0.4	0.85	-0.5	0.84	*	*	*	*	*	*
	(-2.5; -1.1)		(-1.1; 0.4)		(-1.5; 0.5)
Pain Likert 12 weeks	-2.3	>99%	-1.2	0.98	-1.1	0.97	*	*	*	*	*	*
	(-3.4; -1.2)		(-2.3; 0.0)		(-2.2; 0.0)
PF VAS 6 weeks	-7.1	>99%	2.7	0.16	4.9	0.05	3.9	0.05	0.9	0.38	-3	0.76
	(-12.5; -1.8)		(-2.7; 8.1)		(-0.8; 10.6)		(-0.8; 8.6)		(-4.9; 6.6)		(-11.3; 5.3)
PF VAS 12 weeks	*	*	*	*	*	*	*	*	*	*	*	*
PF Likert 6 weeks	-6.7	>99%	-2.2	0.96	-3.2	0.98	*	*	*	*	*	*
	(-9.1; -4.4)		(-4.5; 0.2)		(-6.2; -0.2)
PF Likert 12 weeks	-7.7	>99%	-4	>99%	-3.6	0.99	*	*	*	*	*	*
	(-10.6; -4.7)		(-7.1; -0.9)		(-6.8; -0.5)
PGA VAS 6 weeks	*	*	*	*	*	*	*	*	*	*	*	*
PGA VAS 12 weeks	-14.1	>99%	-6.6	0.95	-4.5	0.87	-2.2	0.72	-5.4	0.89	*	*
	(-21.6; -6.6)		(-14.3; 1.3)		(-12.6; 3.6)		(-10.0; 5.7)		(-14.2; 3.5)
PGA Likert 6 weeks	-0.5	>99%	-0.2	0.98	0	0.56	*	*	*	*	*	*
	(-0.7; -0.3)		(-0.4; 0.0)		(-0.2; 0.2)
PGA Likert 12 weeks	*	*	*	*	*	*	*	*	*	*	*	*
Scenario 7	Diff CFB	Prob DCF better	Diff CFB	Prob DCF better	Diff CFB	Prob	Diff CFB	Prob	Diff CFB	Prob DCF better	Diff CFB	Prob
(recent studies on dose ranges)	(95% CrI)		(95% CrI)		(95% CrI)	DCF better	(95% CrI)	DCF better	(95% CrI)		(95% CrI)	DCF better
Pain VAS 6 weeks	-14.6	>99%	-5.4	>99%	-3.5	0.94	0.6	0.39	-2.6	0.8	-9.8	>99%
	(-18.0; -11.2)		(-8.9; -1.8)		(-7.7; 0.8)		(-3.6; 4.9)		(-8.6; 3.6)		(-15.5; -4.2)
Pain VAS 12 weeks	-9.8	>99%	-2.4	0.92	-0.1	0.52	0.5	0.4	-2.6	0.83	-7	0.94
	(-13.4; -6.5)		(-6.0; 0.9)		(-4.1; 3.6)		(-3.6; 4.4)		(-8.2; 2.7)		(-15.6; 1.7)
Pain Likert 6 weeks	-1.8	>99%	-0.4	0.89	0.2	0.37	*	*	*	*	*	*
	(-2.4; -1.2)		(-1.0; 0.2)		(-0.8; 1.1)
Pain Likert 12 weeks	-2.3	>99%	-1.1	0.98	-1	0.95	*	*	*	*	*	*
	(-3.4; -1.2)		(-2.3; 0.0)		(-2.2; 0.2)
PF VAS 6 weeks	-10	>99%	-1.2	0.66	0.8	0.4	1.2	0.34	-1.1	0.63	-6.8	0.95
	(-16.0; -4.3)		(-7.5; 4.6)		(-5.6; 6.8)		(-4.6; 6.6)		(-8.0; 5.4)		(-15.3; 1.2)
PF VAS 12 weeks	*	*	*	*	*	*	*	*	*	*	*	*
PF Likert 6 weeks	-6.7	>99%	-2.2	0.96	-3.2	0.98	*	*	*	*	*	*
	(-9.1; -4.4)		(-4.5; 0.2)		(-6.2; -0.2)
PF Likert 12 weeks	-7.7	>99%	-3.8	>99%	-3.6	0.99	*	*	*	*	*	*
	(-10.6; -4.7)		(-6.9; -0.7)		(-6.7; -0.4)
PGA VAS 6 weeks	-16.6	>99%	-7.1	0.96	-6.8	0.94	-4.4	0.85	-6.4	0.92	*	*
	(-24.4; -8.9)		(-15.3; 0.9)		(-15.4; 1.7)		(-12.7; 3.8)		(-15.4; 2.6)
PGA VAS 12 weeks	-14.1	>99%	-6.6	0.95	-4.4	0.87	-2.3	0.72	-5.4	0.89	*	*
	(21.5; -6.6)		(-14.2; 1.2)		(-12.4; 3.5)		(-10.1; 5.5)		(-14.2; 3.4)
PGA Likert 6 weeks	-0.5	>99%	-0.2	0.98	0	0.56	*	*	*	*	*	*
	(-0.7; -0.3)		(-0.4; 0.0)		(-0.2; 0.2)
PGA Likert 12 weeks	*	*	*	*	*	*	*	*	*	*	*	*
CFB= change from baseline. CrI= credible interval. VAS= visual analogue scale. PF= physical functioning. PGA= patient global assessment. DCF= diclofenac.
* data not available.
